# Supplementary material for: Neutrality and Robustness in Evo-Devo: Emergence of Lateral Inhibition
Source: PLoS Comput Biol. 2008 Nov 21;4(11):e1000226. doi: 10.1371/journal.pcbi.1000226 (PMC2577890; doi:10.1371/journal.pcbi.1000226)
Supplement: Dataset S1 — The dataset includes the results of the exhaustive simulations of all stable networks of 4 genes, as detailed in the manuscript. (1.70 MB ZIP) [file pcbi.1000226.s001.zip]

Archive with 1 entries (1 files):
- Dataset_N4_H2.dat
