# Supplementary material for: Neutrality and Robustness in Evo-Devo: Emergence of Lateral Inhibition
Source: PLoS Comput Biol. 2008 Nov 21;4(11):e1000226. doi: 10.1371/journal.pcbi.1000226 (PMC2577890; doi:10.1371/journal.pcbi.1000226)
Supplement: Dataset S1 — The dataset includes the results of the exhaustive simulations of all stable networks of 4 genes, as detailed in the manuscript. (1.70 MB ZIP) [file pcbi.1000226.s001.zip › Dataset_N4_H2.dat]

# Network PosLinks NegLinks Activity Robustness Entropy	Pattern
1 0 1 0.0 0.0 1.00000	00000000|00000000|00000000|00000000|
2 1 0 0.0 0.0 1.00000	00000000|00000000|00000000|00000000|
3 0 1 0.0 0.0 1.00000	00000000|00000000|00000000|00000000|
4 0 2 0.0 0.0 1.00000	00000000|00000000|00000000|00000000|
5 1 1 0.0 0.0 1.00000	00000000|00000000|00000000|00000000|
6 1 0 0.0 0.0 1.00000	00000000|00000000|00000000|00000000|
7 1 1 0.0 0.0 1.00000	00000000|00000000|00000000|00000000|
8 2 0 0.0 0.0 1.00000	00000000|00000000|00000000|00000000|
9 0 1 0.0 0.0 1.00000	00000000|00000000|00000000|00000000|
10 0 2 0.0 0.0 1.00000	00000000|00000000|00000000|00000000|
11 1 1 0.0 0.0 1.00000	00000000|00000000|00000000|00000000|
12 0 2 0.0 0.0 1.00000	00000000|00000000|00000000|00000000|
13 0 3 0.0 0.0 1.00000	00000000|00000000|00000000|00000000|
14 1 2 0.0 0.0 1.00000	00000000|00000000|00000000|00000000|
15 1 1 0.0 0.0 1.00000	00000000|00000000|00000000|00000000|
16 1 2 0.0 0.0 1.00000	00000000|00000000|00000000|00000000|
17 2 1 0.0 0.0 1.00000	00000000|00000000|00000000|00000000|
18 1 0 0.0 0.0 1.00000	00000000|00000000|00000000|00000000|
19 1 1 0.0 0.0 1.00000	00000000|00000000|00000000|00000000|
20 2 0 0.0 0.0 1.00000	00000000|00000000|00000000|00000000|
21 1 1 0.0 0.0 1.00000	00000000|00000000|00000000|00000000|
22 1 2 0.0 0.0 1.00000	00000000|00000000|00000000|00000000|
23 2 1 0.0 0.0 1.00000	00000000|00000000|00000000|00000000|
24 2 0 0.0 0.0 1.00000	00000000|00000000|00000000|00000000|
25 2 1 0.0 0.0 1.00000	00000000|00000000|00000000|00000000|
26 3 0 0.0 0.0 1.00000	00000000|00000000|00000000|00000000|
27 0 1 0.0 0.0 1.00000	00000000|00000000|00000000|00000000|
28 0 2 0.0 0.0 1.00000	00000000|00000000|00000000|00000000|
29 1 1 0.0 0.0 1.00000	00000000|00000000|00000000|00000000|
30 0 2 0.0 0.0 1.00000	00000000|00000000|00000000|00000000|
31 0 3 0.0 0.0 1.00000	00000000|00000000|00000000|00000000|
32 1 2 0.0 0.0 1.00000	00000000|00000000|00000000|00000000|
33 1 1 0.0 0.0 1.00000	00000000|00000000|00000000|00000000|
34 1 2 0.0 0.0 1.00000	00000000|00000000|00000000|00000000|
35 2 1 0.0 0.0 1.00000	00000000|00000000|00000000|00000000|
36 0 2 0.0 0.0 1.00000	00000000|00000000|00000000|00000000|
37 0 3 0.0 0.0 1.00000	00000000|00000000|00000000|00000000|
38 1 2 0.0 0.0 1.00000	00000000|00000000|00000000|00000000|
39 0 3 0.0 0.0 1.00000	00000000|00000000|00000000|00000000|
40 0 4 0.0 0.0 1.00000	00000000|00000000|00000000|00000000|
41 1 3 0.0 0.0 1.00000	00000000|00000000|00000000|00000000|
42 1 2 0.0 0.0 1.00000	00000000|00000000|00000000|00000000|
43 1 3 0.0 0.0 1.00000	00000000|00000000|00000000|00000000|
44 2 2 0.0 0.0 1.00000	00000000|00000000|00000000|00000000|
45 1 1 0.0 0.0 1.00000	00000000|00000000|00000000|00000000|
46 1 2 0.0 0.0 1.00000	00000000|00000000|00000000|00000000|
47 2 1 0.0 0.0 1.00000	00000000|00000000|00000000|00000000|
48 1 2 0.0 0.0 1.00000	00000000|00000000|00000000|00000000|
49 1 3 0.0 0.0 1.00000	00000000|00000000|00000000|00000000|
50 2 2 0.0 0.0 1.00000	00000000|00000000|00000000|00000000|
51 2 1 0.0 0.0 1.00000	00000000|00000000|00000000|00000000|
52 2 2 0.0 0.0 1.00000	00000000|00000000|00000000|00000000|
53 3 1 0.0 0.0 1.00000	00000000|00000000|00000000|00000000|
54 1 0 0.0 0.0 1.00000	00000000|00000000|00000000|00000000|
55 1 1 0.0 0.0 1.00000	00000000|00000000|00000000|00000000|
56 2 0 0.0 0.0 1.00000	00000000|00000000|00000000|00000000|
57 1 1 0.0 0.0 1.00000	00000000|00000000|00000000|00000000|
58 1 2 0.0 0.0 1.00000	00000000|00000000|00000000|00000000|
59 2 1 0.0 0.0 1.00000	00000000|00000000|00000000|00000000|
60 2 0 0.0 0.0 1.00000	00000000|00000000|00000000|00000000|
61 2 1 0.0 0.0 1.00000	00000000|00000000|00000000|00000000|
62 3 0 0.0 0.0 1.00000	00000000|00000000|00000000|00000000|
63 1 1 0.0 0.0 1.00000	00000000|00000000|00000000|00000000|
64 1 2 0.0 0.0 1.00000	00000000|00000000|00000000|00000000|
65 2 1 0.0 0.0 1.00000	00000000|00000000|00000000|00000000|
66 1 2 0.0 0.0 1.00000	00000000|00000000|00000000|00000000|
67 1 3 0.0 0.0 1.00000	00000000|00000000|00000000|00000000|
68 2 2 0.0 0.0 1.00000	00000000|00000000|00000000|00000000|
69 2 1 0.0 0.0 1.00000	00000000|00000000|00000000|00000000|
70 2 2 0.0 0.0 1.00000	00000000|00000000|00000000|00000000|
71 3 1 0.0 0.0 1.00000	00000000|00000000|00000000|00000000|
72 2 0 0.0 0.0 1.00000	00000000|00000000|00000000|00000000|
73 2 1 0.0 0.0 1.00000	00000000|00000000|00000000|00000000|
74 3 0 0.0 0.0 1.00000	00000000|00000000|00000000|00000000|
75 2 1 0.0 0.0 1.00000	00000000|00000000|00000000|00000000|
76 2 2 0.0 0.0 1.00000	00000000|00000000|00000000|00000000|
77 3 1 0.0 0.0 1.00000	00000000|00000000|00000000|00000000|
78 3 0 0.0 0.0 1.00000	00000000|00000000|00000000|00000000|
79 3 1 0.0 0.0 1.00000	00000000|00000000|00000000|00000000|
80 4 0 0.0 0.0 1.00000	00000000|00000000|00000000|00000000|
81 0 1 0.0 0.0 1.00000	00000000|00000000|00000000|00000000|
82 0 2 0.0 0.0 1.00000	00000000|00000000|00000000|00000000|
83 1 1 0.0 0.0 1.00000	00000000|00000000|00000000|00000000|
84 0 2 0.0 0.0 1.00000	00000000|00000000|00000000|00000000|
85 0 3 0.0 0.0 1.00000	00000000|00000000|00000000|00000000|
86 1 2 0.0 0.0 1.00000	00000000|00000000|00000000|00000000|
87 1 1 0.0 0.0 1.00000	00000000|00000000|00000000|00000000|
88 1 2 0.0 0.0 1.00000	00000000|00000000|00000000|00000000|
89 2 1 0.0 0.0 1.00000	00000000|00000000|00000000|00000000|
90 0 2 0.0 0.0 1.00000	00000000|00000000|00000000|00000000|
91 0 3 0.0 0.0 1.00000	00000000|00000000|00000000|00000000|
92 1 2 0.0 0.0 1.00000	00000000|00000000|00000000|00000000|
93 0 3 0.0 0.0 1.00000	00000000|00000000|00000000|00000000|
94 0 4 0.0 0.0 1.00000	00000000|00000000|00000000|00000000|
95 1 3 0.0 0.0 1.00000	00000000|00000000|00000000|00000000|
96 1 2 0.0 0.0 1.00000	00000000|00000000|00000000|00000000|
97 1 3 0.0 0.0 1.00000	00000000|00000000|00000000|00000000|
98 2 2 0.0 0.0 1.00000	00000000|00000000|00000000|00000000|
99 1 1 0.0 0.0 1.00000	00000000|00000000|00000000|00000000|
100 1 2 0.0 0.0 1.00000	00000000|00000000|00000000|00000000|
101 2 1 0.0 0.0 1.00000	00000000|00000000|00000000|00000000|
102 1 2 0.0 0.0 1.00000	00000000|00000000|00000000|00000000|
103 1 3 0.0 0.0 1.00000	00000000|00000000|00000000|00000000|
104 2 2 0.0 0.0 1.00000	00000000|00000000|00000000|00000000|
105 2 1 0.0 0.0 1.00000	00000000|00000000|00000000|00000000|
106 2 2 0.0 0.0 1.00000	00000000|00000000|00000000|00000000|
107 3 1 0.0 0.0 1.00000	00000000|00000000|00000000|00000000|
108 0 2 0.0 0.0 1.00000	00000000|00000000|00000000|00000000|
109 0 3 0.0 0.0 1.00000	00000000|00000000|00000000|00000000|
110 1 2 0.0 0.0 1.00000	00000000|00000000|00000000|00000000|
111 0 3 0.0 0.0 1.00000	00000000|00000000|00000000|00000000|
112 0 4 0.0 0.0 1.00000	00000000|00000000|00000000|00000000|
113 1 3 0.0 0.0 1.00000	00000000|00000000|00000000|00000000|
114 1 2 0.0 0.0 1.00000	00000000|00000000|00000000|00000000|
115 1 3 0.0 0.0 1.00000	00000000|00000000|00000000|00000000|
116 2 2 0.0 0.0 1.00000	00000000|00000000|00000000|00000000|
117 0 3 0.0 0.0 1.00000	00000000|00000000|00000000|00000000|
118 0 4 0.0 0.0 1.00000	00000000|00000000|00000000|00000000|
119 1 3 0.0 0.0 1.00000	00000000|00000000|00000000|00000000|
120 0 4 0.0 0.0 1.00000	00000000|00000000|00000000|00000000|
121 0 5 0.0 0.0 1.00000	00000000|00000000|00000000|00000000|
122 1 4 0.0 0.0 1.00000	00000000|00000000|00000000|00000000|
123 1 3 0.0 0.0 1.00000	00000000|00000000|00000000|00000000|
124 1 4 0.0 0.0 1.00000	00000000|00000000|00000000|00000000|
125 2 3 0.0 0.0 1.00000	00000000|00000000|00000000|00000000|
126 1 2 0.0 0.0 1.00000	00000000|00000000|00000000|00000000|
127 1 3 0.0 0.0 1.00000	00000000|00000000|00000000|00000000|
128 2 2 0.0 0.0 1.00000	00000000|00000000|00000000|00000000|
129 1 3 0.0 0.0 1.00000	00000000|00000000|00000000|00000000|
130 1 4 0.0 0.0 1.00000	00000000|00000000|00000000|00000000|
131 2 3 0.0 0.0 1.00000	00000000|00000000|00000000|00000000|
132 2 2 0.0 0.0 1.00000	00000000|00000000|00000000|00000000|
133 2 3 0.0 0.0 1.00000	00000000|00000000|00000000|00000000|
134 3 2 0.0 0.0 1.00000	00000000|00000000|00000000|00000000|
135 1 1 0.0 0.0 1.00000	00000000|00000000|00000000|00000000|
136 1 2 0.0 0.0 1.00000	00000000|00000000|00000000|00000000|
137 2 1 0.0 0.0 1.00000	00000000|00000000|00000000|00000000|
138 1 2 0.0 0.0 1.00000	00000000|00000000|00000000|00000000|
139 1 3 0.0 0.0 1.00000	00000000|00000000|00000000|00000000|
140 2 2 0.0 0.0 1.00000	00000000|00000000|00000000|00000000|
141 2 1 0.0 0.0 1.00000	00000000|00000000|00000000|00000000|
142 2 2 0.0 0.0 1.00000	00000000|00000000|00000000|00000000|
143 3 1 0.0 0.0 1.00000	00000000|00000000|00000000|00000000|
144 1 2 0.0 0.0 1.00000	00000000|00000000|00000000|00000000|
145 1 3 0.0 0.0 1.00000	00000000|00000000|00000000|00000000|
146 2 2 0.0 0.0 1.00000	00000000|00000000|00000000|00000000|
147 1 3 0.0 0.0 1.00000	00000000|00000000|00000000|00000000|
148 1 4 0.0 0.0 1.00000	00000000|00000000|00000000|00000000|
149 2 3 0.0 0.0 1.00000	00000000|00000000|00000000|00000000|
150 2 2 0.0 0.0 1.00000	00000000|00000000|00000000|00000000|
151 2 3 0.0 0.0 1.00000	00000000|00000000|00000000|00000000|
152 3 2 0.0 0.0 1.00000	00000000|00000000|00000000|00000000|
153 2 1 0.0 0.0 1.00000	00000000|00000000|00000000|00000000|
154 2 2 0.0 0.0 1.00000	00000000|00000000|00000000|00000000|
155 3 1 0.0 0.0 1.00000	00000000|00000000|00000000|00000000|
156 2 2 0.0 0.0 1.00000	00000000|00000000|00000000|00000000|
157 2 3 0.0 0.0 1.00000	00000000|00000000|00000000|00000000|
158 3 2 0.0 0.0 1.00000	00000000|00000000|00000000|00000000|
159 3 1 0.0 0.0 1.00000	00000000|00000000|00000000|00000000|
160 3 2 0.0 0.0 1.00000	00000000|00000000|00000000|00000000|
161 4 1 0.0 0.0 1.00000	00000000|00000000|00000000|00000000|
162 1 0 0.0 0.0 1.00000	00000000|00000000|00000000|00000000|
163 1 1 0.0 0.0 1.00000	00000000|00000000|00000000|00000000|
164 2 0 0.0 0.0 0.50000	00000000|00000000|00000000|00000000|
165 1 1 0.0 0.0 1.00000	00000000|00000000|00000000|00000000|
166 1 2 0.0 0.0 1.00000	00000000|00000000|00000000|00000000|
167 2 1 0.0 0.0 0.50000	00000000|00000000|00000000|00000000|
168 2 0 0.0 0.0 1.00000	00000000|00000000|00000000|00000000|
169 2 1 0.0 0.0 1.00000	00000000|00000000|00000000|00000000|
170 3 0 0.0 0.0 0.50000	00000000|00000000|00000000|00000000|
171 1 1 0.0 0.0 1.00000	00000000|00000000|00000000|00000000|
172 1 2 0.0 0.0 1.00000	00000000|00000000|00000000|00000000|
173 2 1 0.0 0.0 0.50000	00000000|00000000|00000000|00000000|
174 1 2 0.0 0.0 1.00000	00000000|00000000|00000000|00000000|
175 1 3 0.0 0.0 1.00000	00000000|00000000|00000000|00000000|
176 2 2 0.0 0.0 0.50000	00000000|00000000|00000000|00000000|
177 2 1 0.0 0.0 1.00000	00000000|00000000|00000000|00000000|
178 2 2 0.0 0.0 1.00000	00000000|00000000|00000000|00000000|
179 3 1 0.0 0.0 0.50000	00000000|00000000|00000000|00000000|
180 2 0 0.0 0.0 1.00000	00000000|00000000|00000000|00000000|
181 2 1 0.0 0.0 1.00000	00000000|00000000|00000000|00000000|
182 3 0 0.0 0.0 0.25000	00000000|00000000|00000000|00000000|
183 2 1 0.0 0.0 1.00000	00000000|00000000|00000000|00000000|
184 2 2 0.0 0.0 1.00000	00000000|00000000|00000000|00000000|
185 3 1 0.0 0.0 0.25000	00000000|00000000|00000000|00000000|
186 3 0 0.0 0.0 1.00000	00000000|00000000|00000000|00000000|
187 3 1 0.0 0.0 1.00000	00000000|00000000|00000000|00000000|
188 4 0 0.0 0.0 0.25000	00000000|00000000|00000000|00000000|
189 1 1 0.0 0.0 1.00000	00000000|00000000|00000000|00000000|
190 1 2 0.0 0.0 1.00000	00000000|00000000|00000000|00000000|
191 2 1 0.0 0.0 0.50000	00000000|00000000|00000000|00000000|
192 1 2 0.0 0.0 1.00000	00000000|00000000|00000000|00000000|
193 1 3 0.0 0.0 1.00000	00000000|00000000|00000000|00000000|
194 2 2 0.0 0.0 0.50000	00000000|00000000|00000000|00000000|
195 2 1 0.0 0.0 1.00000	00000000|00000000|00000000|00000000|
196 2 2 0.0 0.0 1.00000	00000000|00000000|00000000|00000000|
197 3 1 0.0 0.0 0.50000	00000000|00000000|00000000|00000000|
198 1 2 0.0 0.0 1.00000	00000000|00000000|00000000|00000000|
199 1 3 0.0 0.0 1.00000	00000000|00000000|00000000|00000000|
200 2 2 0.0 0.0 0.50000	00000000|00000000|00000000|00000000|
201 1 3 0.0 0.0 1.00000	00000000|00000000|00000000|00000000|
202 1 4 0.0 0.0 1.00000	00000000|00000000|00000000|00000000|
203 2 3 0.0 0.0 0.50000	00000000|00000000|00000000|00000000|
204 2 2 0.0 0.0 1.00000	00000000|00000000|00000000|00000000|
205 2 3 0.0 0.0 1.00000	00000000|00000000|00000000|00000000|
206 3 2 0.0 0.0 0.50000	00000000|00000000|00000000|00000000|
207 2 1 0.0 0.0 1.00000	00000000|00000000|00000000|00000000|
208 2 2 0.0 0.0 1.00000	00000000|00000000|00000000|00000000|
209 3 1 0.0 0.0 0.25000	00000000|00000000|00000000|00000000|
210 2 2 0.0 0.0 1.00000	00000000|00000000|00000000|00000000|
211 2 3 0.0 0.0 1.00000	00000000|00000000|00000000|00000000|
212 3 2 0.0 0.0 0.25000	00000000|00000000|00000000|00000000|
213 3 1 0.0 0.0 1.00000	00000000|00000000|00000000|00000000|
214 3 2 0.0 0.0 1.00000	00000000|00000000|00000000|00000000|
215 4 1 0.0 0.0 0.25000	00000000|00000000|00000000|00000000|
216 2 0 0.0 0.0 1.00000	00000000|00000000|00000000|00000000|
217 2 1 0.0 0.0 1.00000	00000000|00000000|00000000|00000000|
218 3 0 0.0 0.0 0.50000	00000000|00000000|00000000|00000000|
219 2 1 0.0 0.0 1.00000	00000000|00000000|00000000|00000000|
220 2 2 0.0 0.0 1.00000	00000000|00000000|00000000|00000000|
221 3 1 0.0 0.0 0.50000	00000000|00000000|00000000|00000000|
222 3 0 0.0 0.0 1.00000	00000000|00000000|00000000|00000000|
223 3 1 0.0 0.0 1.00000	00000000|00000000|00000000|00000000|
224 4 0 0.0 0.0 0.50000	00000000|00000000|00000000|00000000|
225 2 1 0.0 0.0 1.00000	00000000|00000000|00000000|00000000|
226 2 2 0.0 0.0 1.00000	00000000|00000000|00000000|00000000|
227 3 1 0.0 0.0 0.50000	00000000|00000000|00000000|00000000|
228 2 2 0.0 0.0 1.00000	00000000|00000000|00000000|00000000|
229 2 3 0.0 0.0 1.00000	00000000|00000000|00000000|00000000|
230 3 2 0.0 0.0 0.50000	00000000|00000000|00000000|00000000|
231 3 1 0.0 0.0 1.00000	00000000|00000000|00000000|00000000|
232 3 2 0.0 0.0 1.00000	00000000|00000000|00000000|00000000|
233 4 1 0.0 0.0 0.50000	00000000|00000000|00000000|00000000|
234 3 0 0.0 0.0 1.00000	00000000|00000000|00000000|00000000|
235 3 1 0.0 0.0 1.00000	00000000|00000000|00000000|00000000|
236 4 0 0.0 0.0 0.25000	00000000|00000000|00000000|00000000|
237 3 1 0.0 0.0 1.00000	00000000|00000000|00000000|00000000|
238 3 2 0.0 0.0 1.00000	00000000|00000000|00000000|00000000|
239 4 1 0.0 0.0 0.25000	00000000|00000000|00000000|00000000|
240 4 0 0.0 0.0 1.00000	00000000|00000000|00000000|00000000|
241 4 1 0.0 0.0 1.00000	00000000|00000000|00000000|00000000|
242 5 0 0.0 0.0 0.25000	00000000|00000000|00000000|00000000|
243 0 1 0.0 0.0 1.00000	00000000|00000000|00000000|00000000|
244 0 2 0.0 0.0 1.00000	00000000|00000000|00000000|00000000|
245 1 1 0.0 0.0 1.00000	00000000|00000000|00000000|00000000|
246 0 2 0.0 0.0 1.00000	00000000|00000000|00000000|00000000|
247 0 3 0.0 0.0 1.00000	00000000|00000000|00000000|00000000|
248 1 2 0.0 0.0 1.00000	00000000|00000000|00000000|00000000|
249 1 1 0.0 0.0 1.00000	00000000|00000000|00000000|00000000|
250 1 2 0.0 0.0 1.00000	00000000|00000000|00000000|00000000|
251 2 1 0.0 0.0 1.00000	00000000|00000000|00000000|00000000|
252 0 2 0.0 0.0 1.00000	00000000|00000000|00000000|00000000|
253 0 3 0.0 0.0 1.00000	00000000|00000000|00000000|00000000|
254 1 2 0.0 0.0 1.00000	00000000|00000000|00000000|00000000|
255 0 3 0.0 0.0 1.00000	00000000|00000000|00000000|00000000|
256 0 4 0.0 0.0 1.00000	00000000|00000000|00000000|00000000|
257 1 3 0.0 0.0 1.00000	00000000|00000000|00000000|00000000|
258 1 2 0.0 0.0 1.00000	00000000|00000000|00000000|00000000|
259 1 3 0.0 0.0 1.00000	00000000|00000000|00000000|00000000|
260 2 2 0.0 0.0 1.00000	00000000|00000000|00000000|00000000|
261 1 1 0.0 0.0 1.00000	00000000|00000000|00000000|00000000|
262 1 2 0.0 0.0 1.00000	00000000|00000000|00000000|00000000|
263 2 1 0.0 0.0 1.00000	00000000|00000000|00000000|00000000|
264 1 2 0.0 0.0 1.00000	00000000|00000000|00000000|00000000|
265 1 3 0.0 0.0 1.00000	00000000|00000000|00000000|00000000|
266 2 2 0.0 0.0 1.00000	00000000|00000000|00000000|00000000|
267 2 1 0.0 0.0 1.00000	00000000|00000000|00000000|00000000|
268 2 2 0.0 0.0 1.00000	00000000|00000000|00000000|00000000|
269 3 1 0.0 0.0 1.00000	00000000|00000000|00000000|00000000|
270 0 2 0.0 0.0 1.00000	00000000|00000000|00000000|00000000|
271 0 3 0.0 0.0 1.00000	00000000|00000000|00000000|00000000|
272 1 2 0.0 0.0 1.00000	00000000|00000000|00000000|00000000|
273 0 3 0.0 0.0 1.00000	00000000|00000000|00000000|00000000|
274 0 4 0.0 0.0 1.00000	00000000|00000000|00000000|00000000|
275 1 3 0.0 0.0 1.00000	00000000|00000000|00000000|00000000|
276 1 2 0.0 0.0 1.00000	00000000|00000000|00000000|00000000|
277 1 3 0.0 0.0 1.00000	00000000|00000000|00000000|00000000|
278 2 2 0.0 0.0 1.00000	00000000|00000000|00000000|00000000|
279 0 3 0.0 0.0 1.00000	00000000|00000000|00000000|00000000|
280 0 4 0.0 0.0 1.00000	00000000|00000000|00000000|00000000|
281 1 3 0.0 0.0 1.00000	00000000|00000000|00000000|00000000|
282 0 4 0.0 0.0 1.00000	00000000|00000000|00000000|00000000|
283 0 5 0.0 0.0 1.00000	00000000|00000000|00000000|00000000|
284 1 4 0.0 0.0 1.00000	00000000|00000000|00000000|00000000|
285 1 3 0.0 0.0 1.00000	00000000|00000000|00000000|00000000|
286 1 4 0.0 0.0 1.00000	00000000|00000000|00000000|00000000|
287 2 3 0.0 0.0 1.00000	00000000|00000000|00000000|00000000|
288 1 2 0.0 0.0 1.00000	00000000|00000000|00000000|00000000|
289 1 3 0.0 0.0 1.00000	00000000|00000000|00000000|00000000|
290 2 2 0.0 0.0 1.00000	00000000|00000000|00000000|00000000|
291 1 3 0.0 0.0 1.00000	00000000|00000000|00000000|00000000|
292 1 4 0.0 0.0 1.00000	00000000|00000000|00000000|00000000|
293 2 3 0.0 0.0 1.00000	00000000|00000000|00000000|00000000|
294 2 2 0.0 0.0 1.00000	00000000|00000000|00000000|00000000|
295 2 3 0.0 0.0 1.00000	00000000|00000000|00000000|00000000|
296 3 2 0.0 0.0 1.00000	00000000|00000000|00000000|00000000|
297 1 1 0.0 0.0 1.00000	00000000|00000000|00000000|00000000|
298 1 2 0.0 0.0 1.00000	00000000|00000000|00000000|00000000|
299 2 1 0.0 0.0 1.00000	00000000|00000000|00000000|00000000|
300 1 2 0.0 0.0 1.00000	00000000|00000000|00000000|00000000|
301 1 3 0.0 0.0 1.00000	00000000|00000000|00000000|00000000|
302 2 2 0.0 0.0 1.00000	00000000|00000000|00000000|00000000|
303 2 1 0.0 0.0 1.00000	00000000|00000000|00000000|00000000|
304 2 2 0.0 0.0 1.00000	00000000|00000000|00000000|00000000|
305 3 1 0.0 0.0 1.00000	00000000|00000000|00000000|00000000|
306 1 2 0.0 0.0 1.00000	00000000|00000000|00000000|00000000|
307 1 3 0.0 0.0 1.00000	00000000|00000000|00000000|00000000|
308 2 2 0.0 0.0 1.00000	00000000|00000000|00000000|00000000|
309 1 3 0.0 0.0 1.00000	00000000|00000000|00000000|00000000|
310 1 4 0.0 0.0 1.00000	00000000|00000000|00000000|00000000|
311 2 3 0.0 0.0 1.00000	00000000|00000000|00000000|00000000|
312 2 2 0.0 0.0 1.00000	00000000|00000000|00000000|00000000|
313 2 3 0.0 0.0 1.00000	00000000|00000000|00000000|00000000|
314 3 2 0.0 0.0 1.00000	00000000|00000000|00000000|00000000|
315 2 1 0.0 0.0 1.00000	00000000|00000000|00000000|00000000|
316 2 2 0.0 0.0 1.00000	00000000|00000000|00000000|00000000|
317 3 1 0.0 0.0 1.00000	00000000|00000000|00000000|00000000|
318 2 2 0.0 0.0 1.00000	00000000|00000000|00000000|00000000|
319 2 3 0.0 0.0 1.00000	00000000|00000000|00000000|00000000|
320 3 2 0.0 0.0 1.00000	00000000|00000000|00000000|00000000|
321 3 1 0.0 0.0 1.00000	00000000|00000000|00000000|00000000|
322 3 2 0.0 0.0 1.00000	00000000|00000000|00000000|00000000|
323 4 1 0.0 0.0 1.00000	00000000|00000000|00000000|00000000|
324 0 2 0.0 0.0 1.00000	00000000|00000000|00000000|00000000|
325 0 3 0.0 0.0 1.00000	00000000|00000000|00000000|00000000|
326 1 2 0.0 0.0 1.00000	00000000|00000000|00000000|00000000|
327 0 3 0.0 0.0 1.00000	00000000|00000000|00000000|00000000|
328 0 4 0.0 0.0 1.00000	00000000|00000000|00000000|00000000|
329 1 3 0.0 0.0 1.00000	00000000|00000000|00000000|00000000|
330 1 2 0.0 0.0 1.00000	00000000|00000000|00000000|00000000|
331 1 3 0.0 0.0 1.00000	00000000|00000000|00000000|00000000|
332 2 2 0.0 0.0 1.00000	00000000|00000000|00000000|00000000|
333 0 3 0.0 0.0 1.00000	00000000|00000000|00000000|00000000|
334 0 4 0.0 0.0 1.00000	00000000|00000000|00000000|00000000|
335 1 3 0.0 0.0 1.00000	00000000|00000000|00000000|00000000|
336 0 4 0.0 0.0 1.00000	00000000|00000000|00000000|00000000|
337 0 5 0.0 0.0 1.00000	00000000|00000000|00000000|00000000|
338 1 4 0.0 0.0 1.00000	00000000|00000000|00000000|00000000|
339 1 3 0.0 0.0 1.00000	00000000|00000000|00000000|00000000|
340 1 4 0.0 0.0 1.00000	00000000|00000000|00000000|00000000|
341 2 3 0.0 0.0 1.00000	00000000|00000000|00000000|00000000|
342 1 2 0.0 0.0 1.00000	00000000|00000000|00000000|00000000|
343 1 3 0.0 0.0 1.00000	00000000|00000000|00000000|00000000|
344 2 2 0.0 0.0 1.00000	00000000|00000000|00000000|00000000|
345 1 3 0.0 0.0 1.00000	00000000|00000000|00000000|00000000|
346 1 4 0.0 0.0 1.00000	00000000|00000000|00000000|00000000|
347 2 3 0.0 0.0 1.00000	00000000|00000000|00000000|00000000|
348 2 2 0.0 0.0 1.00000	00000000|00000000|00000000|00000000|
349 2 3 0.0 0.0 1.00000	00000000|00000000|00000000|00000000|
350 3 2 0.0 0.0 1.00000	00000000|00000000|00000000|00000000|
351 0 3 0.0 0.0 1.00000	00000000|00000000|00000000|00000000|
352 0 4 0.0 0.0 1.00000	00000000|00000000|00000000|00000000|
353 1 3 0.0 0.0 1.00000	00000000|00000000|00000000|00000000|
354 0 4 0.0 0.0 1.00000	00000000|00000000|00000000|00000000|
355 0 5 0.0 0.0 1.00000	00000000|00000000|00000000|00000000|
356 1 4 0.0 0.0 1.00000	00000000|00000000|00000000|00000000|
357 1 3 0.0 0.0 1.00000	00000000|00000000|00000000|00000000|
358 1 4 0.0 0.0 1.00000	00000000|00000000|00000000|00000000|
359 2 3 0.0 0.0 1.00000	00000000|00000000|00000000|00000000|
360 0 4 0.0 0.0 1.00000	00000000|00000000|00000000|00000000|
361 0 5 0.0 0.0 1.00000	00000000|00000000|00000000|00000000|
362 1 4 0.0 0.0 1.00000	00000000|00000000|00000000|00000000|
363 0 5 0.0 0.0 1.00000	00000000|00000000|00000000|00000000|
364 0 6 0.0 0.0 1.00000	00000000|00000000|00000000|00000000|
365 1 5 0.0 0.0 1.00000	00000000|00000000|00000000|00000000|
366 1 4 0.0 0.0 1.00000	00000000|00000000|00000000|00000000|
367 1 5 0.0 0.0 1.00000	00000000|00000000|00000000|00000000|
368 2 4 0.0 0.0 1.00000	00000000|00000000|00000000|00000000|
369 1 3 0.0 0.0 1.00000	00000000|00000000|00000000|00000000|
370 1 4 0.0 0.0 1.00000	00000000|00000000|00000000|00000000|
371 2 3 0.0 0.0 1.00000	00000000|00000000|00000000|00000000|
372 1 4 0.0 0.0 1.00000	00000000|00000000|00000000|00000000|
373 1 5 0.0 0.0 1.00000	00000000|00000000|00000000|00000000|
374 2 4 0.0 0.0 1.00000	00000000|00000000|00000000|00000000|
375 2 3 0.0 0.0 1.00000	00000000|00000000|00000000|00000000|
376 2 4 0.0 0.0 1.00000	00000000|00000000|00000000|00000000|
377 3 3 0.0 0.0 1.00000	00000000|00000000|00000000|00000000|
378 1 2 0.0 0.0 1.00000	00000000|00000000|00000000|00000000|
379 1 3 0.0 0.0 1.00000	00000000|00000000|00000000|00000000|
380 2 2 0.0 0.0 1.00000	00000000|00000000|00000000|00000000|
381 1 3 0.0 0.0 1.00000	00000000|00000000|00000000|00000000|
382 1 4 0.0 0.0 1.00000	00000000|00000000|00000000|00000000|
383 2 3 0.0 0.0 1.00000	00000000|00000000|00000000|00000000|
384 2 2 0.0 0.0 1.00000	00000000|00000000|00000000|00000000|
385 2 3 0.0 0.0 1.00000	00000000|00000000|00000000|00000000|
386 3 2 0.0 0.0 1.00000	00000000|00000000|00000000|00000000|
387 1 3 0.0 0.0 1.00000	00000000|00000000|00000000|00000000|
388 1 4 0.0 0.0 1.00000	00000000|00000000|00000000|00000000|
389 2 3 0.0 0.0 1.00000	00000000|00000000|00000000|00000000|
390 1 4 0.0 0.0 1.00000	00000000|00000000|00000000|00000000|
391 1 5 0.0 0.0 1.00000	00000000|00000000|00000000|00000000|
392 2 4 0.0 0.0 1.00000	00000000|00000000|00000000|00000000|
393 2 3 0.0 0.0 1.00000	00000000|00000000|00000000|00000000|
394 2 4 0.0 0.0 1.00000	00000000|00000000|00000000|00000000|
395 3 3 0.0 0.0 1.00000	00000000|00000000|00000000|00000000|
396 2 2 0.0 0.0 1.00000	00000000|00000000|00000000|00000000|
397 2 3 0.0 0.0 1.00000	00000000|00000000|00000000|00000000|
398 3 2 0.0 0.0 1.00000	00000000|00000000|00000000|00000000|
399 2 3 0.0 0.0 1.00000	00000000|00000000|00000000|00000000|
400 2 4 0.0 0.0 1.00000	00000000|00000000|00000000|00000000|
401 3 3 0.0 0.0 1.00000	00000000|00000000|00000000|00000000|
402 3 2 0.0 0.0 1.00000	00000000|00000000|00000000|00000000|
403 3 3 0.0 0.0 1.00000	00000000|00000000|00000000|00000000|
404 4 2 0.0 0.0 1.00000	00000000|00000000|00000000|00000000|
405 1 1 0.0 0.0 1.00000	00000000|00000000|00000000|00000000|
406 1 2 0.0 0.0 1.00000	00000000|00000000|00000000|00000000|
407 2 1 0.0 0.0 0.50000	00000000|00000000|00000000|00000000|
408 1 2 0.0 0.0 1.00000	00000000|00000000|00000000|00000000|
409 1 3 0.0 0.0 1.00000	00000000|00000000|00000000|00000000|
410 2 2 0.0 0.0 0.50000	00000000|00000000|00000000|00000000|
411 2 1 0.0 0.0 1.00000	00000000|00000000|00000000|00000000|
412 2 2 0.0 0.0 1.00000	00000000|00000000|00000000|00000000|
413 3 1 0.0 0.0 0.50000	00000000|00000000|00000000|00000000|
414 1 2 0.0 0.0 1.00000	00000000|00000000|00000000|00000000|
415 1 3 0.0 0.0 1.00000	00000000|00000000|00000000|00000000|
416 2 2 0.0 0.0 0.50000	00000000|00000000|00000000|00000000|
417 1 3 0.0 0.0 1.00000	00000000|00000000|00000000|00000000|
418 1 4 0.0 0.0 1.00000	00000000|00000000|00000000|00000000|
419 2 3 0.0 0.0 0.50000	00000000|00000000|00000000|00000000|
420 2 2 0.0 0.0 1.00000	00000000|00000000|00000000|00000000|
421 2 3 0.0 0.0 1.00000	00000000|00000000|00000000|00000000|
422 3 2 0.0 0.0 0.50000	00000000|00000000|00000000|00000000|
423 2 1 0.0 0.0 1.00000	00000000|00000000|00000000|00000000|
424 2 2 0.0 0.0 1.00000	00000000|00000000|00000000|00000000|
425 3 1 0.0 0.0 0.25000	00000000|00000000|00000000|00000000|
426 2 2 0.0 0.0 1.00000	00000000|00000000|00000000|00000000|
427 2 3 0.0 0.0 1.00000	00000000|00000000|00000000|00000000|
428 3 2 0.0 0.0 0.25000	00000000|00000000|00000000|00000000|
429 3 1 0.0 0.0 1.00000	00000000|00000000|00000000|00000000|
430 3 2 0.0 0.0 1.00000	00000000|00000000|00000000|00000000|
431 4 1 0.0 0.0 0.25000	00000000|00000000|00000000|00000000|
432 1 2 0.0 0.0 1.00000	00000000|00000000|00000000|00000000|
433 1 3 0.0 0.0 1.00000	00000000|00000000|00000000|00000000|
434 2 2 0.0 0.0 0.50000	00000000|00000000|00000000|00000000|
435 1 3 0.0 0.0 1.00000	00000000|00000000|00000000|00000000|
436 1 4 0.0 0.0 1.00000	00000000|00000000|00000000|00000000|
437 2 3 0.0 0.0 0.50000	00000000|00000000|00000000|00000000|
438 2 2 0.0 0.0 1.00000	00000000|00000000|00000000|00000000|
439 2 3 0.0 0.0 1.00000	00000000|00000000|00000000|00000000|
440 3 2 0.0 0.0 0.50000	00000000|00000000|00000000|00000000|
441 1 3 0.0 0.0 1.00000	00000000|00000000|00000000|00000000|
442 1 4 0.0 0.0 1.00000	00000000|00000000|00000000|00000000|
443 2 3 0.0 0.0 0.50000	00000000|00000000|00000000|00000000|
444 1 4 0.0 0.0 1.00000	00000000|00000000|00000000|00000000|
445 1 5 0.0 0.0 1.00000	00000000|00000000|00000000|00000000|
446 2 4 0.0 0.0 0.50000	00000000|00000000|00000000|00000000|
447 2 3 0.0 0.0 1.00000	00000000|00000000|00000000|00000000|
448 2 4 0.0 0.0 1.00000	00000000|00000000|00000000|00000000|
449 3 3 0.0 0.0 0.50000	00000000|00000000|00000000|00000000|
450 2 2 0.0 0.0 1.00000	00000000|00000000|00000000|00000000|
451 2 3 0.0 0.0 1.00000	00000000|00000000|00000000|00000000|
452 3 2 0.0 0.0 0.25000	00000000|00000000|00000000|00000000|
453 2 3 0.0 0.0 1.00000	00000000|00000000|00000000|00000000|
454 2 4 0.0 0.0 1.00000	00000000|00000000|00000000|00000000|
455 3 3 0.0 0.0 0.25000	00000000|00000000|00000000|00000000|
456 3 2 0.0 0.0 1.00000	00000000|00000000|00000000|00000000|
457 3 3 0.0 0.0 1.00000	00000000|00000000|00000000|00000000|
458 4 2 0.0 0.0 0.25000	00000000|00000000|00000000|00000000|
459 2 1 0.0 0.0 1.00000	00000000|00000000|00000000|00000000|
460 2 2 0.0 0.0 1.00000	00000000|00000000|00000000|00000000|
461 3 1 0.0 0.0 0.50000	00000000|00000000|00000000|00000000|
462 2 2 0.0 0.0 1.00000	00000000|00000000|00000000|00000000|
463 2 3 0.0 0.0 1.00000	00000000|00000000|00000000|00000000|
464 3 2 0.0 0.0 0.50000	00000000|00000000|00000000|00000000|
465 3 1 0.0 0.0 1.00000	00000000|00000000|00000000|00000000|
466 3 2 0.0 0.0 1.00000	00000000|00000000|00000000|00000000|
467 4 1 0.0 0.0 0.50000	00000000|00000000|00000000|00000000|
468 2 2 0.0 0.0 1.00000	00000000|00000000|00000000|00000000|
469 2 3 0.0 0.0 1.00000	00000000|00000000|00000000|00000000|
470 3 2 0.0 0.0 0.50000	00000000|00000000|00000000|00000000|
471 2 3 0.0 0.0 1.00000	00000000|00000000|00000000|00000000|
472 2 4 0.0 0.0 1.00000	00000000|00000000|00000000|00000000|
473 3 3 0.0 0.0 0.50000	00000000|00000000|00000000|00000000|
474 3 2 0.0 0.0 1.00000	00000000|00000000|00000000|00000000|
475 3 3 0.0 0.0 1.00000	00000000|00000000|00000000|00000000|
476 4 2 0.0 0.0 0.50000	00000000|00000000|00000000|00000000|
477 3 1 0.0 0.0 1.00000	00000000|00000000|00000000|00000000|
478 3 2 0.0 0.0 1.00000	00000000|00000000|00000000|00000000|
479 4 1 0.0 0.0 0.25000	00000000|00000000|00000000|00000000|
480 3 2 0.0 0.0 1.00000	00000000|00000000|00000000|00000000|
481 3 3 0.0 0.0 1.00000	00000000|00000000|00000000|00000000|
482 4 2 0.0 0.0 0.25000	00000000|00000000|00000000|00000000|
483 4 1 0.0 0.0 1.00000	00000000|00000000|00000000|00000000|
484 4 2 0.0 0.0 1.00000	00000000|00000000|00000000|00000000|
485 5 1 0.0 0.0 0.25000	00000000|00000000|00000000|00000000|
486 1 0 0.0 0.0 1.00000	00000000|00000000|00000000|00000000|
487 1 1 0.0 0.0 1.00000	00000000|00000000|00000000|00000000|
488 2 0 0.0 0.0 1.00000	00000000|00000000|00000000|00000000|
489 1 1 0.0 0.0 1.00000	00000000|00000000|00000000|00000000|
490 1 2 0.0 0.0 1.00000	00000000|00000000|00000000|00000000|
491 2 1 0.0 0.0 1.00000	00000000|00000000|00000000|00000000|
492 2 0 0.0 0.0 1.00000	00000000|00000000|00000000|00000000|
493 2 1 0.0 0.0 1.00000	00000000|00000000|00000000|00000000|
494 3 0 0.0 0.0 1.00000	00000000|00000000|00000000|00000000|
495 1 1 0.0 0.0 1.00000	00000000|00000000|00000000|00000000|
496 1 2 0.0 0.0 1.00000	00000000|00000000|00000000|00000000|
497 2 1 0.0 0.0 1.00000	00000000|00000000|00000000|00000000|
498 1 2 0.0 0.0 1.00000	00000000|00000000|00000000|00000000|
499 1 3 0.0 0.0 1.00000	00000000|00000000|00000000|00000000|
500 2 2 0.0 0.0 1.00000	00000000|00000000|00000000|00000000|
501 2 1 0.0 0.0 1.00000	00000000|00000000|00000000|00000000|
502 2 2 0.0 0.0 1.00000	00000000|00000000|00000000|00000000|
503 3 1 0.0 0.0 1.00000	00000000|00000000|00000000|00000000|
504 2 0 0.0 0.0 0.50000	00000000|00000000|00000000|00000000|
505 2 1 0.0 0.0 0.50000	00000000|00000000|00000000|00000000|
506 3 0 0.0 0.0 0.25000	00000000|00000000|00000000|00000000|
507 2 1 0.0 0.0 0.50000	00000000|00000000|00000000|00000000|
508 2 2 0.0 0.0 0.50000	00000000|00000000|00000000|00000000|
509 3 1 0.0 0.0 0.25000	00000000|00000000|00000000|00000000|
510 3 0 0.0 0.0 0.50000	00000000|00000000|00000000|00000000|
511 3 1 0.0 0.0 0.50000	00000000|00000000|00000000|00000000|
512 4 0 0.0 0.0 0.25000	00000000|00000000|00000000|00000000|
513 1 1 0.0 0.0 1.00000	00000000|00000000|00000000|00000000|
514 1 2 0.0 0.0 1.00000	00000000|00000000|00000000|00000000|
515 2 1 0.0 0.0 1.00000	00000000|00000000|00000000|00000000|
516 1 2 0.0 0.0 1.00000	00000000|00000000|00000000|00000000|
517 1 3 0.0 0.0 1.00000	00000000|00000000|00000000|00000000|
518 2 2 0.0 0.0 1.00000	00000000|00000000|00000000|00000000|
519 2 1 0.0 0.0 1.00000	00000000|00000000|00000000|00000000|
520 2 2 0.0 0.0 1.00000	00000000|00000000|00000000|00000000|
521 3 1 0.0 0.0 1.00000	00000000|00000000|00000000|00000000|
522 1 2 0.0 0.0 1.00000	00000000|00000000|00000000|00000000|
523 1 3 0.0 0.0 1.00000	00000000|00000000|00000000|00000000|
524 2 2 0.0 0.0 1.00000	00000000|00000000|00000000|00000000|
525 1 3 0.0 0.0 1.00000	00000000|00000000|00000000|00000000|
526 1 4 0.0 0.0 1.00000	00000000|00000000|00000000|00000000|
527 2 3 0.0 0.0 1.00000	00000000|00000000|00000000|00000000|
528 2 2 0.0 0.0 1.00000	00000000|00000000|00000000|00000000|
529 2 3 0.0 0.0 1.00000	00000000|00000000|00000000|00000000|
530 3 2 0.0 0.0 1.00000	00000000|00000000|00000000|00000000|
531 2 1 0.0 0.0 0.50000	00000000|00000000|00000000|00000000|
532 2 2 0.0 0.0 0.50000	00000000|00000000|00000000|00000000|
533 3 1 0.0 0.0 0.25000	00000000|00000000|00000000|00000000|
534 2 2 0.0 0.0 0.50000	00000000|00000000|00000000|00000000|
535 2 3 0.0 0.0 0.50000	00000000|00000000|00000000|00000000|
536 3 2 0.0 0.0 0.25000	00000000|00000000|00000000|00000000|
537 3 1 0.0 0.0 0.50000	00000000|00000000|00000000|00000000|
538 3 2 0.0 0.0 0.50000	00000000|00000000|00000000|00000000|
539 4 1 0.0 0.0 0.25000	00000000|00000000|00000000|00000000|
540 2 0 0.0 0.0 1.00000	00000000|00000000|00000000|00000000|
541 2 1 0.0 0.0 1.00000	00000000|00000000|00000000|00000000|
542 3 0 0.0 0.0 1.00000	00000000|00000000|00000000|00000000|
543 2 1 0.0 0.0 1.00000	00000000|00000000|00000000|00000000|
544 2 2 0.0 0.0 1.00000	00000000|00000000|00000000|00000000|
545 3 1 0.0 0.0 1.00000	00000000|00000000|00000000|00000000|
546 3 0 0.0 0.0 1.00000	00000000|00000000|00000000|00000000|
547 3 1 0.0 0.0 1.00000	00000000|00000000|00000000|00000000|
548 4 0 0.0 0.0 1.00000	00000000|00000000|00000000|00000000|
549 2 1 0.0 0.0 1.00000	00000000|00000000|00000000|00000000|
550 2 2 0.0 0.0 1.00000	00000000|00000000|00000000|00000000|
551 3 1 0.0 0.0 1.00000	00000000|00000000|00000000|00000000|
552 2 2 0.0 0.0 1.00000	00000000|00000000|00000000|00000000|
553 2 3 0.0 0.0 1.00000	00000000|00000000|00000000|00000000|
554 3 2 0.0 0.0 1.00000	00000000|00000000|00000000|00000000|
555 3 1 0.0 0.0 1.00000	00000000|00000000|00000000|00000000|
556 3 2 0.0 0.0 1.00000	00000000|00000000|00000000|00000000|
557 4 1 0.0 0.0 1.00000	00000000|00000000|00000000|00000000|
558 3 0 0.0 0.0 0.50000	00000000|00000000|00000000|00000000|
559 3 1 0.0 0.0 0.50000	00000000|00000000|00000000|00000000|
560 4 0 0.0 0.0 0.25000	00000000|00000000|00000000|00000000|
561 3 1 0.0 0.0 0.50000	00000000|00000000|00000000|00000000|
562 3 2 0.0 0.0 0.50000	00000000|00000000|00000000|00000000|
563 4 1 0.0 0.0 0.25000	00000000|00000000|00000000|00000000|
564 4 0 0.0 0.0 0.50000	00000000|00000000|00000000|00000000|
565 4 1 0.0 0.0 0.50000	00000000|00000000|00000000|00000000|
566 5 0 0.0 0.0 0.25000	00000000|00000000|00000000|00000000|
567 1 1 0.0 0.0 1.00000	00000000|00000000|00000000|00000000|
568 1 2 0.0 0.0 1.00000	00000000|00000000|00000000|00000000|
569 2 1 0.0 0.0 1.00000	00000000|00000000|00000000|00000000|
570 1 2 0.0 0.0 1.00000	00000000|00000000|00000000|00000000|
571 1 3 0.0 0.0 1.00000	00000000|00000000|00000000|00000000|
572 2 2 0.0 0.0 1.00000	00000000|00000000|00000000|00000000|
573 2 1 0.0 0.0 1.00000	00000000|00000000|00000000|00000000|
574 2 2 0.0 0.0 1.00000	00000000|00000000|00000000|00000000|
575 3 1 0.0 0.0 1.00000	00000000|00000000|00000000|00000000|
576 1 2 0.0 0.0 1.00000	00000000|00000000|00000000|00000000|
577 1 3 0.0 0.0 1.00000	00000000|00000000|00000000|00000000|
578 2 2 0.0 0.0 1.00000	00000000|00000000|00000000|00000000|
579 1 3 0.0 0.0 1.00000	00000000|00000000|00000000|00000000|
580 1 4 0.0 0.0 1.00000	00000000|00000000|00000000|00000000|
581 2 3 0.0 0.0 1.00000	00000000|00000000|00000000|00000000|
582 2 2 0.0 0.0 1.00000	00000000|00000000|00000000|00000000|
583 2 3 0.0 0.0 1.00000	00000000|00000000|00000000|00000000|
584 3 2 0.0 0.0 1.00000	00000000|00000000|00000000|00000000|
585 2 1 0.0 0.0 0.50000	00000000|00000000|00000000|00000000|
586 2 2 0.0 0.0 0.50000	00000000|00000000|00000000|00000000|
587 3 1 0.0 0.0 0.25000	00000000|00000000|00000000|00000000|
588 2 2 0.0 0.0 0.50000	00000000|00000000|00000000|00000000|
589 2 3 0.0 0.0 0.50000	00000000|00000000|00000000|00000000|
590 3 2 0.0 0.0 0.25000	00000000|00000000|00000000|00000000|
591 3 1 0.0 0.0 0.50000	00000000|00000000|00000000|00000000|
592 3 2 0.0 0.0 0.50000	00000000|00000000|00000000|00000000|
593 4 1 0.0 0.0 0.25000	00000000|00000000|00000000|00000000|
594 1 2 0.0 0.0 1.00000	00000000|00000000|00000000|00000000|
595 1 3 0.0 0.0 1.00000	00000000|00000000|00000000|00000000|
596 2 2 0.0 0.0 1.00000	00000000|00000000|00000000|00000000|
597 1 3 0.0 0.0 1.00000	00000000|00000000|00000000|00000000|
598 1 4 0.0 0.0 1.00000	00000000|00000000|00000000|00000000|
599 2 3 0.0 0.0 1.00000	00000000|00000000|00000000|00000000|
600 2 2 0.0 0.0 1.00000	00000000|00000000|00000000|00000000|
601 2 3 0.0 0.0 1.00000	00000000|00000000|00000000|00000000|
602 3 2 0.0 0.0 1.00000	00000000|00000000|00000000|00000000|
603 1 3 0.0 0.0 1.00000	00000000|00000000|00000000|00000000|
604 1 4 0.0 0.0 1.00000	00000000|00000000|00000000|00000000|
605 2 3 0.0 0.0 1.00000	00000000|00000000|00000000|00000000|
606 1 4 0.0 0.0 1.00000	00000000|00000000|00000000|00000000|
607 1 5 0.0 0.0 1.00000	00000000|00000000|00000000|00000000|
608 2 4 0.0 0.0 1.00000	00000000|00000000|00000000|00000000|
609 2 3 0.0 0.0 1.00000	00000000|00000000|00000000|00000000|
610 2 4 0.0 0.0 1.00000	00000000|00000000|00000000|00000000|
611 3 3 0.0 0.0 1.00000	00000000|00000000|00000000|00000000|
612 2 2 0.0 0.0 0.50000	00000000|00000000|00000000|00000000|
613 2 3 0.0 0.0 0.50000	00000000|00000000|00000000|00000000|
614 3 2 0.0 0.0 0.25000	00000000|00000000|00000000|00000000|
615 2 3 0.0 0.0 0.50000	00000000|00000000|00000000|00000000|
616 2 4 0.0 0.0 0.50000	00000000|00000000|00000000|00000000|
617 3 3 0.0 0.0 0.25000	00000000|00000000|00000000|00000000|
618 3 2 0.0 0.0 0.50000	00000000|00000000|00000000|00000000|
619 3 3 0.0 0.0 0.50000	00000000|00000000|00000000|00000000|
620 4 2 0.0 0.0 0.25000	00000000|00000000|00000000|00000000|
621 2 1 0.0 0.0 1.00000	00000000|00000000|00000000|00000000|
622 2 2 0.0 0.0 1.00000	00000000|00000000|00000000|00000000|
623 3 1 0.0 0.0 1.00000	00000000|00000000|00000000|00000000|
624 2 2 0.0 0.0 1.00000	00000000|00000000|00000000|00000000|
625 2 3 0.0 0.0 1.00000	00000000|00000000|00000000|00000000|
626 3 2 0.0 0.0 1.00000	00000000|00000000|00000000|00000000|
627 3 1 0.0 0.0 1.00000	00000000|00000000|00000000|00000000|
628 3 2 0.0 0.0 1.00000	00000000|00000000|00000000|00000000|
629 4 1 0.0 0.0 1.00000	00000000|00000000|00000000|00000000|
630 2 2 0.0 0.0 1.00000	00000000|00000000|00000000|00000000|
631 2 3 0.0 0.0 1.00000	00000000|00000000|00000000|00000000|
632 3 2 0.0 0.0 1.00000	00000000|00000000|00000000|00000000|
633 2 3 0.0 0.0 1.00000	00000000|00000000|00000000|00000000|
634 2 4 0.0 0.0 1.00000	00000000|00000000|00000000|00000000|
635 3 3 0.0 0.0 1.00000	00000000|00000000|00000000|00000000|
636 3 2 0.0 0.0 1.00000	00000000|00000000|00000000|00000000|
637 3 3 0.0 0.0 1.00000	00000000|00000000|00000000|00000000|
638 4 2 0.0 0.0 1.00000	00000000|00000000|00000000|00000000|
639 3 1 0.0 0.0 0.50000	00000000|00000000|00000000|00000000|
640 3 2 0.0 0.0 0.50000	00000000|00000000|00000000|00000000|
641 4 1 0.0 0.0 0.25000	00000000|00000000|00000000|00000000|
642 3 2 0.0 0.0 0.50000	00000000|00000000|00000000|00000000|
643 3 3 0.0 0.0 0.50000	00000000|00000000|00000000|00000000|
644 4 2 0.0 0.0 0.25000	00000000|00000000|00000000|00000000|
645 4 1 0.0 0.0 0.50000	00000000|00000000|00000000|00000000|
646 4 2 0.0 0.0 0.50000	00000000|00000000|00000000|00000000|
647 5 1 0.0 0.0 0.25000	00000000|00000000|00000000|00000000|
648 2 0 0.0 0.0 1.00000	00000000|00000000|00000000|00000000|
649 2 1 0.0 0.0 1.00000	00000000|00000000|00000000|00000000|
650 3 0 0.0 0.0 0.50000	00000000|00000000|00000000|00000000|
651 2 1 0.0 0.0 1.00000	00000000|00000000|00000000|00000000|
652 2 2 0.0 0.0 1.00000	00000000|00000000|00000000|00000000|
653 3 1 0.0 0.0 0.50000	00000000|00000000|00000000|00000000|
654 3 0 0.0 0.0 1.00000	00000000|00000000|00000000|00000000|
655 3 1 0.0 0.0 1.00000	00000000|00000000|00000000|00000000|
656 4 0 0.0 0.0 0.50000	00000000|00000000|00000000|00000000|
657 2 1 0.0 0.0 1.00000	00000000|00000000|00000000|00000000|
658 2 2 0.0 0.0 1.00000	00000000|00000000|00000000|00000000|
659 3 1 0.0 0.0 1.00000	00000000|00000000|00000000|00000000|
660 2 2 0.0 0.0 1.00000	00000000|00000000|00000000|00000000|
661 2 3 0.0 0.0 1.00000	00000000|00000000|00000000|00000000|
662 3 2 0.0 0.0 1.00000	00000000|00000000|00000000|00000000|
663 3 1 0.0 0.0 1.00000	00000000|00000000|00000000|00000000|
664 3 2 0.0 0.0 1.00000	00000000|00000000|00000000|00000000|
665 4 1 0.0 0.0 1.00000	00000000|00000000|00000000|00000000|
666 3 0 0.0 0.0 0.50000	00000000|00000000|00000000|00000000|
667 3 1 0.0 0.0 1.00000	00000000|00000000|00000000|00000000|
668 4 0 0.0 0.0 0.25000	00000000|00000000|00000000|00000000|
669 3 1 0.0 0.0 0.50000	00000000|00000000|00000000|00000000|
670 3 2 0.0 0.0 1.00000	00000000|00000000|00000000|00000000|
671 4 1 0.0 0.0 0.25000	00000000|00000000|00000000|00000000|
672 4 0 0.0 0.0 0.50000	00000000|00000000|00000000|00000000|
673 4 1 0.0 0.0 1.00000	00000000|00000000|00000000|00000000|
674 5 0 0.0 0.0 0.25000	00000000|00000000|00000000|00000000|
675 2 1 0.0 0.0 1.00000	00000000|00000000|00000000|00000000|
676 2 2 0.0 0.0 1.00000	00000000|00000000|00000000|00000000|
677 3 1 0.0 0.0 0.50000	00000000|00000000|00000000|00000000|
678 2 2 0.0 0.0 1.00000	00000000|00000000|00000000|00000000|
679 2 3 0.0 0.0 1.00000	00000000|00000000|00000000|00000000|
680 3 2 0.0 0.0 0.50000	00000000|00000000|00000000|00000000|
681 3 1 0.0 0.0 1.00000	00000000|00000000|00000000|00000000|
682 3 2 0.0 0.0 1.00000	00000000|00000000|00000000|00000000|
683 4 1 0.0 0.0 0.50000	00000000|00000000|00000000|00000000|
684 2 2 0.0 0.0 1.00000	00000000|00000000|00000000|00000000|
685 2 3 0.0 0.0 1.00000	00000000|00000000|00000000|00000000|
686 3 2 0.0 0.0 1.00000	00000000|00000000|00000000|00000000|
687 2 3 0.0 0.0 1.00000	00000000|00000000|00000000|00000000|
688 2 4 0.0 0.0 1.00000	00000000|00000000|00000000|00000000|
689 3 3 0.0 0.0 1.00000	00000000|00000000|00000000|00000000|
690 3 2 0.0 0.0 1.00000	00000000|00000000|00000000|00000000|
691 3 3 0.0 0.0 1.00000	00000000|00000000|00000000|00000000|
692 4 2 0.0 0.0 1.00000	00000000|00000000|00000000|00000000|
693 3 1 0.0 0.0 0.50000	00000000|00000000|00000000|00000000|
694 3 2 0.0 0.0 1.00000	00000000|00000000|00000000|00000000|
695 4 1 0.0 0.0 0.25000	00000000|00000000|00000000|00000000|
696 3 2 0.0 0.0 0.50000	00000000|00000000|00000000|00000000|
697 3 3 0.0 0.0 1.00000	00000000|00000000|00000000|00000000|
698 4 2 0.0 0.0 0.25000	00000000|00000000|00000000|00000000|
699 4 1 0.0 0.0 0.50000	00000000|00000000|00000000|00000000|
700 4 2 0.0 0.0 1.00000	00000000|00000000|00000000|00000000|
701 5 1 0.0 0.0 0.25000	00000000|00000000|00000000|00000000|
702 3 0 0.0 0.0 1.00000	00000000|00000000|00000000|00000000|
703 3 1 0.0 0.0 1.00000	00000000|00000000|00000000|00000000|
704 4 0 0.0 0.0 0.50000	00000000|00000000|00000000|00000000|
705 3 1 0.0 0.0 1.00000	00000000|00000000|00000000|00000000|
706 3 2 0.0 0.0 1.00000	00000000|00000000|00000000|00000000|
707 4 1 0.0 0.0 0.50000	00000000|00000000|00000000|00000000|
708 4 0 0.0 0.0 1.00000	00000000|00000000|00000000|00000000|
709 4 1 0.0 0.0 1.00000	00000000|00000000|00000000|00000000|
710 5 0 0.0 0.0 0.50000	00000000|00000000|00000000|00000000|
711 3 1 0.0 0.0 1.00000	00000000|00000000|00000000|00000000|
712 3 2 0.0 0.0 1.00000	00000000|00000000|00000000|00000000|
713 4 1 0.0 0.0 1.00000	00000000|00000000|00000000|00000000|
714 3 2 0.0 0.0 1.00000	00000000|00000000|00000000|00000000|
715 3 3 0.0 0.0 1.00000	00000000|00000000|00000000|00000000|
716 4 2 0.0 0.0 1.00000	00000000|00000000|00000000|00000000|
717 4 1 0.0 0.0 1.00000	00000000|00000000|00000000|00000000|
718 4 2 0.0 0.0 1.00000	00000000|00000000|00000000|00000000|
719 5 1 0.0 0.0 1.00000	00000000|00000000|00000000|00000000|
720 4 0 0.0 0.0 0.50000	00000000|00000000|00000000|00000000|
721 4 1 0.0 0.0 1.00000	00000000|00000000|00000000|00000000|
722 5 0 0.0 0.0 0.25000	00000000|00000000|00000000|00000000|
723 4 1 0.0 0.0 0.50000	00000000|00000000|00000000|00000000|
724 4 2 0.0 0.0 1.00000	00000000|00000000|00000000|00000000|
725 5 1 0.0 0.0 0.25000	00000000|00000000|00000000|00000000|
726 5 0 0.0 0.0 0.50000	00000000|00000000|00000000|00000000|
727 5 1 0.0 0.0 1.00000	00000000|00000000|00000000|00000000|
728 6 0 0.0 0.0 0.25000	00000000|00000000|00000000|00000000|
729 0 1 0.0 0.0 1.00000	00000000|00000000|00000000|00000000|
730 0 2 0.0 0.0 1.00000	00000000|00000000|00000000|00000000|
731 1 1 0.0 0.0 1.00000	00000000|00000000|00000000|00000000|
732 0 2 0.0 0.0 1.00000	00000000|00000000|00000000|00000000|
733 0 3 0.0 0.0 1.00000	00000000|00000000|00000000|00000000|
734 1 2 0.0 0.0 1.00000	00000000|00000000|00000000|00000000|
735 1 1 0.0 0.0 1.00000	00000000|00000000|00000000|00000000|
736 1 2 0.0 0.0 1.00000	00000000|00000000|00000000|00000000|
737 2 1 0.0 0.0 1.00000	00000000|00000000|00000000|00000000|
738 0 2 0.0 0.0 1.00000	00000000|00000000|00000000|00000000|
739 0 3 0.0 0.0 1.00000	00000000|00000000|00000000|00000000|
740 1 2 0.0 0.0 1.00000	00000000|00000000|00000000|00000000|
741 0 3 0.0 0.0 1.00000	00000000|00000000|00000000|00000000|
742 0 4 0.0 0.0 1.00000	00000000|00000000|00000000|00000000|
743 1 3 0.0 0.0 1.00000	00000000|00000000|00000000|00000000|
744 1 2 0.0 0.0 1.00000	00000000|00000000|00000000|00000000|
745 1 3 0.0 0.0 1.00000	00000000|00000000|00000000|00000000|
746 2 2 0.0 0.0 1.00000	00000000|00000000|00000000|00000000|
747 1 1 0.0 0.0 1.00000	00000000|00000000|00000000|00000000|
748 1 2 0.0 0.0 1.00000	00000000|00000000|00000000|00000000|
749 2 1 0.0 0.0 1.00000	00000000|00000000|00000000|00000000|
750 1 2 0.0 0.0 1.00000	00000000|00000000|00000000|00000000|
751 1 3 0.0 0.0 1.00000	00000000|00000000|00000000|00000000|
752 2 2 0.0 0.0 1.00000	00000000|00000000|00000000|00000000|
753 2 1 0.0 0.0 1.00000	00000000|00000000|00000000|00000000|
754 2 2 0.0 0.0 1.00000	00000000|00000000|00000000|00000000|
755 3 1 0.0 0.0 1.00000	00000000|00000000|00000000|00000000|
756 0 2 0.0 0.0 1.00000	00000000|00000000|00000000|00000000|
757 0 3 0.0 0.0 1.00000	00000000|00000000|00000000|00000000|
758 1 2 0.0 0.0 1.00000	00000000|00000000|00000000|00000000|
759 0 3 0.0 0.0 1.00000	00000000|00000000|00000000|00000000|
760 0 4 0.0 0.0 1.00000	00000000|00000000|00000000|00000000|
761 1 3 0.0 0.0 1.00000	00000000|00000000|00000000|00000000|
762 1 2 0.0 0.0 1.00000	00000000|00000000|00000000|00000000|
763 1 3 0.0 0.0 1.00000	00000000|00000000|00000000|00000000|
764 2 2 0.0 0.0 1.00000	00000000|00000000|00000000|00000000|
765 0 3 0.0 0.0 1.00000	00000000|00000000|00000000|00000000|
766 0 4 0.0 0.0 1.00000	00000000|00000000|00000000|00000000|
767 1 3 0.0 0.0 1.00000	00000000|00000000|00000000|00000000|
768 0 4 0.0 0.0 1.00000	00000000|00000000|00000000|00000000|
769 0 5 0.0 0.0 1.00000	00000000|00000000|00000000|00000000|
770 1 4 0.0 0.0 1.00000	00000000|00000000|00000000|00000000|
771 1 3 0.0 0.0 1.00000	00000000|00000000|00000000|00000000|
772 1 4 0.0 0.0 1.00000	00000000|00000000|00000000|00000000|
773 2 3 0.0 0.0 1.00000	00000000|00000000|00000000|00000000|
774 1 2 0.0 0.0 1.00000	00000000|00000000|00000000|00000000|
775 1 3 0.0 0.0 1.00000	00000000|00000000|00000000|00000000|
776 2 2 0.0 0.0 1.00000	00000000|00000000|00000000|00000000|
777 1 3 0.0 0.0 1.00000	00000000|00000000|00000000|00000000|
778 1 4 0.0 0.0 1.00000	00000000|00000000|00000000|00000000|
779 2 3 0.0 0.0 1.00000	00000000|00000000|00000000|00000000|
780 2 2 0.0 0.0 1.00000	00000000|00000000|00000000|00000000|
781 2 3 0.0 0.0 1.00000	00000000|00000000|00000000|00000000|
782 3 2 0.0 0.0 1.00000	00000000|00000000|00000000|00000000|
783 1 1 0.0 0.0 1.00000	00000000|00000000|00000000|00000000|
784 1 2 0.0 0.0 1.00000	00000000|00000000|00000000|00000000|
785 2 1 0.0 0.0 1.00000	00000000|00000000|00000000|00000000|
786 1 2 0.0 0.0 1.00000	00000000|00000000|00000000|00000000|
787 1 3 0.0 0.0 1.00000	00000000|00000000|00000000|00000000|
788 2 2 0.0 0.0 1.00000	00000000|00000000|00000000|00000000|
789 2 1 0.0 0.0 1.00000	00000000|00000000|00000000|00000000|
790 2 2 0.0 0.0 1.00000	00000000|00000000|00000000|00000000|
791 3 1 0.0 0.0 1.00000	00000000|00000000|00000000|00000000|
792 1 2 0.0 0.0 1.00000	00000000|00000000|00000000|00000000|
793 1 3 0.0 0.0 1.00000	00000000|00000000|00000000|00000000|
794 2 2 0.0 0.0 1.00000	00000000|00000000|00000000|00000000|
795 1 3 0.0 0.0 1.00000	00000000|00000000|00000000|00000000|
796 1 4 0.0 0.0 1.00000	00000000|00000000|00000000|00000000|
797 2 3 0.0 0.0 1.00000	00000000|00000000|00000000|00000000|
798 2 2 0.0 0.0 1.00000	00000000|00000000|00000000|00000000|
799 2 3 0.0 0.0 1.00000	00000000|00000000|00000000|00000000|
800 3 2 0.0 0.0 1.00000	00000000|00000000|00000000|00000000|
801 2 1 0.0 0.0 1.00000	00000000|00000000|00000000|00000000|
802 2 2 0.0 0.0 1.00000	00000000|00000000|00000000|00000000|
803 3 1 0.0 0.0 1.00000	00000000|00000000|00000000|00000000|
804 2 2 0.0 0.0 1.00000	00000000|00000000|00000000|00000000|
805 2 3 0.0 0.0 1.00000	00000000|00000000|00000000|00000000|
806 3 2 0.0 0.0 1.00000	00000000|00000000|00000000|00000000|
807 3 1 0.0 0.0 1.00000	00000000|00000000|00000000|00000000|
808 3 2 0.0 0.0 1.00000	00000000|00000000|00000000|00000000|
809 4 1 0.0 0.0 1.00000	00000000|00000000|00000000|00000000|
810 0 2 0.0 0.0 1.00000	00000000|00000000|00000000|00000000|
811 0 3 0.0 0.0 1.00000	00000000|00000000|00000000|00000000|
812 1 2 0.0 0.0 1.00000	00000000|00000000|00000000|00000000|
813 0 3 0.0 0.0 1.00000	00000000|00000000|00000000|00000000|
814 0 4 0.0 0.0 1.00000	00000000|00000000|00000000|00000000|
815 1 3 0.0 0.0 1.00000	00000000|00000000|00000000|00000000|
816 1 2 0.0 0.0 1.00000	00000000|00000000|00000000|00000000|
817 1 3 0.0 0.0 1.00000	00000000|00000000|00000000|00000000|
818 2 2 0.0 0.0 1.00000	00000000|00000000|00000000|00000000|
819 0 3 0.0 0.0 1.00000	00000000|00000000|00000000|00000000|
820 0 4 0.0 0.0 1.00000	00000000|00000000|00000000|00000000|
821 1 3 0.0 0.0 1.00000	00000000|00000000|00000000|00000000|
822 0 4 0.0 0.0 1.00000	00000000|00000000|00000000|00000000|
823 0 5 0.0 0.0 1.00000	00000000|00000000|00000000|00000000|
824 1 4 0.0 0.0 1.00000	00000000|00000000|00000000|00000000|
825 1 3 0.0 0.0 1.00000	00000000|00000000|00000000|00000000|
826 1 4 0.0 0.0 1.00000	00000000|00000000|00000000|00000000|
827 2 3 0.0 0.0 1.00000	00000000|00000000|00000000|00000000|
828 1 2 0.0 0.0 1.00000	00000000|00000000|00000000|00000000|
829 1 3 0.0 0.0 1.00000	00000000|00000000|00000000|00000000|
830 2 2 0.0 0.0 1.00000	00000000|00000000|00000000|00000000|
831 1 3 0.0 0.0 1.00000	00000000|00000000|00000000|00000000|
832 1 4 0.0 0.0 1.00000	00000000|00000000|00000000|00000000|
833 2 3 0.0 0.0 1.00000	00000000|00000000|00000000|00000000|
834 2 2 0.0 0.0 1.00000	00000000|00000000|00000000|00000000|
835 2 3 0.0 0.0 1.00000	00000000|00000000|00000000|00000000|
836 3 2 0.0 0.0 1.00000	00000000|00000000|00000000|00000000|
837 0 3 0.0 0.0 1.00000	00000000|00000000|00000000|00000000|
838 0 4 0.0 0.0 1.00000	00000000|00000000|00000000|00000000|
839 1 3 0.0 0.0 1.00000	00000000|00000000|00000000|00000000|
840 0 4 0.0 0.0 1.00000	00000000|00000000|00000000|00000000|
841 0 5 0.0 0.0 1.00000	00000000|00000000|00000000|00000000|
842 1 4 0.0 0.0 1.00000	00000000|00000000|00000000|00000000|
843 1 3 0.0 0.0 1.00000	00000000|00000000|00000000|00000000|
844 1 4 0.0 0.0 1.00000	00000000|00000000|00000000|00000000|
845 2 3 0.0 0.0 1.00000	00000000|00000000|00000000|00000000|
846 0 4 0.0 0.0 1.00000	00000000|00000000|00000000|00000000|
847 0 5 0.0 0.0 1.00000	00000000|00000000|00000000|00000000|
848 1 4 0.0 0.0 1.00000	00000000|00000000|00000000|00000000|
849 0 5 0.0 0.0 1.00000	00000000|00000000|00000000|00000000|
850 0 6 0.0 0.0 1.00000	00000000|00000000|00000000|00000000|
851 1 5 0.0 0.0 1.00000	00000000|00000000|00000000|00000000|
852 1 4 0.0 0.0 1.00000	00000000|00000000|00000000|00000000|
853 1 5 0.0 0.0 1.00000	00000000|00000000|00000000|00000000|
854 2 4 0.0 0.0 1.00000	00000000|00000000|00000000|00000000|
855 1 3 0.0 0.0 1.00000	00000000|00000000|00000000|00000000|
856 1 4 0.0 0.0 1.00000	00000000|00000000|00000000|00000000|
857 2 3 0.0 0.0 1.00000	00000000|00000000|00000000|00000000|
858 1 4 0.0 0.0 1.00000	00000000|00000000|00000000|00000000|
859 1 5 0.0 0.0 1.00000	00000000|00000000|00000000|00000000|
860 2 4 0.0 0.0 1.00000	00000000|00000000|00000000|00000000|
861 2 3 0.0 0.0 1.00000	00000000|00000000|00000000|00000000|
862 2 4 0.0 0.0 1.00000	00000000|00000000|00000000|00000000|
863 3 3 0.0 0.0 1.00000	00000000|00000000|00000000|00000000|
864 1 2 0.0 0.0 1.00000	00000000|00000000|00000000|00000000|
865 1 3 0.0 0.0 1.00000	00000000|00000000|00000000|00000000|
866 2 2 0.0 0.0 1.00000	00000000|00000000|00000000|00000000|
867 1 3 0.0 0.0 1.00000	00000000|00000000|00000000|00000000|
868 1 4 0.0 0.0 1.00000	00000000|00000000|00000000|00000000|
869 2 3 0.0 0.0 1.00000	00000000|00000000|00000000|00000000|
870 2 2 0.0 0.0 1.00000	00000000|00000000|00000000|00000000|
871 2 3 0.0 0.0 1.00000	00000000|00000000|00000000|00000000|
872 3 2 0.0 0.0 1.00000	00000000|00000000|00000000|00000000|
873 1 3 0.0 0.0 1.00000	00000000|00000000|00000000|00000000|
874 1 4 0.0 0.0 1.00000	00000000|00000000|00000000|00000000|
875 2 3 0.0 0.0 1.00000	00000000|00000000|00000000|00000000|
876 1 4 0.0 0.0 1.00000	00000000|00000000|00000000|00000000|
877 1 5 0.0 0.0 1.00000	00000000|00000000|00000000|00000000|
878 2 4 0.0 0.0 1.00000	00000000|00000000|00000000|00000000|
879 2 3 0.0 0.0 1.00000	00000000|00000000|00000000|00000000|
880 2 4 0.0 0.0 1.00000	00000000|00000000|00000000|00000000|
881 3 3 0.0 0.0 1.00000	00000000|00000000|00000000|00000000|
882 2 2 0.0 0.0 1.00000	00000000|00000000|00000000|00000000|
883 2 3 0.0 0.0 1.00000	00000000|00000000|00000000|00000000|
884 3 2 0.0 0.0 1.00000	00000000|00000000|00000000|00000000|
885 2 3 0.0 0.0 1.00000	00000000|00000000|00000000|00000000|
886 2 4 0.0 0.0 1.00000	00000000|00000000|00000000|00000000|
887 3 3 0.0 0.0 1.00000	00000000|00000000|00000000|00000000|
888 3 2 0.0 0.0 1.00000	00000000|00000000|00000000|00000000|
889 3 3 0.0 0.0 1.00000	00000000|00000000|00000000|00000000|
890 4 2 0.0 0.0 1.00000	00000000|00000000|00000000|00000000|
891 1 1 0.0 0.0 1.00000	00000000|00000000|00000000|00000000|
892 1 2 0.0 0.0 1.00000	00000000|00000000|00000000|00000000|
893 2 1 0.0 0.0 0.50000	00000000|00000000|00000000|00000000|
894 1 2 0.0 0.0 1.00000	00000000|00000000|00000000|00000000|
895 1 3 0.0 0.0 1.00000	00000000|00000000|00000000|00000000|
896 2 2 0.0 0.0 0.50000	00000000|00000000|00000000|00000000|
897 2 1 0.0 0.0 1.00000	00000000|00000000|00000000|00000000|
898 2 2 0.0 0.0 1.00000	00000000|00000000|00000000|00000000|
899 3 1 0.0 0.0 0.50000	00000000|00000000|00000000|00000000|
900 1 2 0.0 0.0 1.00000	00000000|00000000|00000000|00000000|
901 1 3 0.0 0.0 1.00000	00000000|00000000|00000000|00000000|
902 2 2 0.0 0.0 0.50000	00000000|00000000|00000000|00000000|
903 1 3 0.0 0.0 1.00000	00000000|00000000|00000000|00000000|
904 1 4 0.0 0.0 1.00000	00000000|00000000|00000000|00000000|
905 2 3 0.0 0.0 0.50000	00000000|00000000|00000000|00000000|
906 2 2 0.0 0.0 1.00000	00000000|00000000|00000000|00000000|
907 2 3 0.0 0.0 1.00000	00000000|00000000|00000000|00000000|
908 3 2 0.0 0.0 0.50000	00000000|00000000|00000000|00000000|
909 2 1 0.0 0.0 1.00000	00000000|00000000|00000000|00000000|
910 2 2 0.0 0.0 1.00000	00000000|00000000|00000000|00000000|
911 3 1 0.0 0.0 0.25000	00000000|00000000|00000000|00000000|
912 2 2 0.0 0.0 1.00000	00000000|00000000|00000000|00000000|
913 2 3 0.0 0.0 1.00000	00000000|00000000|00000000|00000000|
914 3 2 0.0 0.0 0.25000	00000000|00000000|00000000|00000000|
915 3 1 0.0 0.0 1.00000	00000000|00000000|00000000|00000000|
916 3 2 0.0 0.0 1.00000	00000000|00000000|00000000|00000000|
917 4 1 0.0 0.0 0.25000	00000000|00000000|00000000|00000000|
918 1 2 0.0 0.0 1.00000	00000000|00000000|00000000|00000000|
919 1 3 0.0 0.0 1.00000	00000000|00000000|00000000|00000000|
920 2 2 0.0 0.0 0.50000	00000000|00000000|00000000|00000000|
921 1 3 0.0 0.0 1.00000	00000000|00000000|00000000|00000000|
922 1 4 0.0 0.0 1.00000	00000000|00000000|00000000|00000000|
923 2 3 0.0 0.0 0.50000	00000000|00000000|00000000|00000000|
924 2 2 0.0 0.0 1.00000	00000000|00000000|00000000|00000000|
925 2 3 0.0 0.0 1.00000	00000000|00000000|00000000|00000000|
926 3 2 0.0 0.0 0.50000	00000000|00000000|00000000|00000000|
927 1 3 0.0 0.0 1.00000	00000000|00000000|00000000|00000000|
928 1 4 0.0 0.0 1.00000	00000000|00000000|00000000|00000000|
929 2 3 0.0 0.0 0.50000	00000000|00000000|00000000|00000000|
930 1 4 0.0 0.0 1.00000	00000000|00000000|00000000|00000000|
931 1 5 0.0 0.0 1.00000	00000000|00000000|00000000|00000000|
932 2 4 0.0 0.0 0.50000	00000000|00000000|00000000|00000000|
933 2 3 0.0 0.0 1.00000	00000000|00000000|00000000|00000000|
934 2 4 0.0 0.0 1.00000	00000000|00000000|00000000|00000000|
935 3 3 0.0 0.0 0.50000	00000000|00000000|00000000|00000000|
936 2 2 0.0 0.0 1.00000	00000000|00000000|00000000|00000000|
937 2 3 0.0 0.0 1.00000	00000000|00000000|00000000|00000000|
938 3 2 0.0 0.0 0.25000	00000000|00000000|00000000|00000000|
939 2 3 0.0 0.0 1.00000	00000000|00000000|00000000|00000000|
940 2 4 0.0 0.0 1.00000	00000000|00000000|00000000|00000000|
941 3 3 0.0 0.0 0.25000	00000000|00000000|00000000|00000000|
942 3 2 0.0 0.0 1.00000	00000000|00000000|00000000|00000000|
943 3 3 0.0 0.0 1.00000	00000000|00000000|00000000|00000000|
944 4 2 0.0 0.0 0.25000	00000000|00000000|00000000|00000000|
945 2 1 0.0 0.0 1.00000	00000000|00000000|00000000|00000000|
946 2 2 0.0 0.0 1.00000	00000000|00000000|00000000|00000000|
947 3 1 0.0 0.0 0.50000	00000000|00000000|00000000|00000000|
948 2 2 0.0 0.0 1.00000	00000000|00000000|00000000|00000000|
949 2 3 0.0 0.0 1.00000	00000000|00000000|00000000|00000000|
950 3 2 0.0 0.0 0.50000	00000000|00000000|00000000|00000000|
951 3 1 0.0 0.0 1.00000	00000000|00000000|00000000|00000000|
952 3 2 0.0 0.0 1.00000	00000000|00000000|00000000|00000000|
953 4 1 0.0 0.0 0.50000	00000000|00000000|00000000|00000000|
954 2 2 0.0 0.0 1.00000	00000000|00000000|00000000|00000000|
955 2 3 0.0 0.0 1.00000	00000000|00000000|00000000|00000000|
956 3 2 0.0 0.0 0.50000	00000000|00000000|00000000|00000000|
957 2 3 0.0 0.0 1.00000	00000000|00000000|00000000|00000000|
958 2 4 0.0 0.0 1.00000	00000000|00000000|00000000|00000000|
959 3 3 0.0 0.0 0.50000	00000000|00000000|00000000|00000000|
960 3 2 0.0 0.0 1.00000	00000000|00000000|00000000|00000000|
961 3 3 0.0 0.0 1.00000	00000000|00000000|00000000|00000000|
962 4 2 0.0 0.0 0.50000	00000000|00000000|00000000|00000000|
963 3 1 0.0 0.0 1.00000	00000000|00000000|00000000|00000000|
964 3 2 0.0 0.0 1.00000	00000000|00000000|00000000|00000000|
965 4 1 0.0 0.0 0.25000	00000000|00000000|00000000|00000000|
966 3 2 0.0 0.0 1.00000	00000000|00000000|00000000|00000000|
967 3 3 0.0 0.0 1.00000	00000000|00000000|00000000|00000000|
968 4 2 0.0 0.0 0.25000	00000000|00000000|00000000|00000000|
969 4 1 0.0 0.0 1.00000	00000000|00000000|00000000|00000000|
970 4 2 0.0 0.0 1.00000	00000000|00000000|00000000|00000000|
971 5 1 0.0 0.0 0.25000	00000000|00000000|00000000|00000000|
972 0 2 0.0 0.0 1.00000	00000000|00000000|00000000|00000000|
973 0 3 0.0 0.0 1.00000	00000000|00000000|00000000|00000000|
974 1 2 0.0 0.0 1.00000	00000000|00000000|00000000|00000000|
975 0 3 0.0 0.0 1.00000	00000000|00000000|00000000|00000000|
976 0 4 0.0 0.0 1.00000	00000000|00000000|00000000|00000000|
977 1 3 0.0 0.0 1.00000	00000000|00000000|00000000|00000000|
978 1 2 0.0 0.0 1.00000	00000000|00000000|00000000|00000000|
979 1 3 0.0 0.0 1.00000	00000000|00000000|00000000|00000000|
980 2 2 0.0 0.0 1.00000	00000000|00000000|00000000|00000000|
981 0 3 0.0 0.0 1.00000	00000000|00000000|00000000|00000000|
982 0 4 0.0 0.0 1.00000	00000000|00000000|00000000|00000000|
983 1 3 0.0 0.0 1.00000	00000000|00000000|00000000|00000000|
984 0 4 0.0 0.0 1.00000	00000000|00000000|00000000|00000000|
985 0 5 0.0 0.0 1.00000	00000000|00000000|00000000|00000000|
986 1 4 0.0 0.0 1.00000	00000000|00000000|00000000|00000000|
987 1 3 0.0 0.0 1.00000	00000000|00000000|00000000|00000000|
988 1 4 0.0 0.0 1.00000	00000000|00000000|00000000|00000000|
989 2 3 0.0 0.0 1.00000	00000000|00000000|00000000|00000000|
990 1 2 0.0 0.0 1.00000	00000000|00000000|00000000|00000000|
991 1 3 0.0 0.0 1.00000	00000000|00000000|00000000|00000000|
992 2 2 0.0 0.0 1.00000	00000000|00000000|00000000|00000000|
993 1 3 0.0 0.0 1.00000	00000000|00000000|00000000|00000000|
994 1 4 0.0 0.0 1.00000	00000000|00000000|00000000|00000000|
995 2 3 0.0 0.0 1.00000	00000000|00000000|00000000|00000000|
996 2 2 0.0 0.0 1.00000	00000000|00000000|00000000|00000000|
997 2 3 0.0 0.0 1.00000	00000000|00000000|00000000|00000000|
998 3 2 0.0 0.0 1.00000	00000000|00000000|00000000|00000000|
999 0 3 0.0 0.0 1.00000	00000000|00000000|00000000|00000000|
1000 0 4 0.0 0.0 1.00000	00000000|00000000|00000000|00000000|
1001 1 3 0.0 0.0 1.00000	00000000|00000000|00000000|00000000|
1002 0 4 0.0 0.0 1.00000	00000000|00000000|00000000|00000000|
1003 0 5 0.0 0.0 1.00000	00000000|00000000|00000000|00000000|
1004 1 4 0.0 0.0 1.00000	00000000|00000000|00000000|00000000|
1005 1 3 0.0 0.0 1.00000	00000000|00000000|00000000|00000000|
1006 1 4 0.0 0.0 1.00000	00000000|00000000|00000000|00000000|
1007 2 3 0.0 0.0 1.00000	00000000|00000000|00000000|00000000|
1008 0 4 0.0 0.0 1.00000	00000000|00000000|00000000|00000000|
1009 0 5 0.0 0.0 1.00000	00000000|00000000|00000000|00000000|
1010 1 4 0.0 0.0 1.00000	00000000|00000000|00000000|00000000|
1011 0 5 0.0 0.0 1.00000	00000000|00000000|00000000|00000000|
1012 0 6 0.0 0.0 1.00000	00000000|00000000|00000000|00000000|
1013 1 5 0.0 0.0 1.00000	00000000|00000000|00000000|00000000|
1014 1 4 0.0 0.0 1.00000	00000000|00000000|00000000|00000000|
1015 1 5 0.0 0.0 1.00000	00000000|00000000|00000000|00000000|
1016 2 4 0.0 0.0 1.00000	00000000|00000000|00000000|00000000|
1017 1 3 0.0 0.0 1.00000	00000000|00000000|00000000|00000000|
1018 1 4 0.0 0.0 1.00000	00000000|00000000|00000000|00000000|
1019 2 3 0.0 0.0 1.00000	00000000|00000000|00000000|00000000|
1020 1 4 0.0 0.0 1.00000	00000000|00000000|00000000|00000000|
1021 1 5 0.0 0.0 1.00000	00000000|00000000|00000000|00000000|
1022 2 4 0.0 0.0 1.00000	00000000|00000000|00000000|00000000|
1023 2 3 0.0 0.0 1.00000	00000000|00000000|00000000|00000000|
1024 2 4 0.0 0.0 1.00000	00000000|00000000|00000000|00000000|
1025 3 3 0.0 0.0 1.00000	00000000|00000000|00000000|00000000|
1026 1 2 0.0 0.0 1.00000	00000000|00000000|00000000|00000000|
1027 1 3 0.0 0.0 1.00000	00000000|00000000|00000000|00000000|
1028 2 2 0.0 0.0 1.00000	00000000|00000000|00000000|00000000|
1029 1 3 0.0 0.0 1.00000	00000000|00000000|00000000|00000000|
1030 1 4 0.0 0.0 1.00000	00000000|00000000|00000000|00000000|
1031 2 3 0.0 0.0 1.00000	00000000|00000000|00000000|00000000|
1032 2 2 0.0 0.0 1.00000	00000000|00000000|00000000|00000000|
1033 2 3 0.0 0.0 1.00000	00000000|00000000|00000000|00000000|
1034 3 2 0.0 0.0 1.00000	00000000|00000000|00000000|00000000|
1035 1 3 0.0 0.0 1.00000	00000000|00000000|00000000|00000000|
1036 1 4 0.0 0.0 1.00000	00000000|00000000|00000000|00000000|
1037 2 3 0.0 0.0 1.00000	00000000|00000000|00000000|00000000|
1038 1 4 0.0 0.0 1.00000	00000000|00000000|00000000|00000000|
1039 1 5 0.0 0.0 1.00000	00000000|00000000|00000000|00000000|
1040 2 4 0.0 0.0 1.00000	00000000|00000000|00000000|00000000|
1041 2 3 0.0 0.0 1.00000	00000000|00000000|00000000|00000000|
1042 2 4 0.0 0.0 1.00000	00000000|00000000|00000000|00000000|
1043 3 3 0.0 0.0 1.00000	00000000|00000000|00000000|00000000|
1044 2 2 0.0 0.0 1.00000	00000000|00000000|00000000|00000000|
1045 2 3 0.0 0.0 1.00000	00000000|00000000|00000000|00000000|
1046 3 2 0.0 0.0 1.00000	00000000|00000000|00000000|00000000|
1047 2 3 0.0 0.0 1.00000	00000000|00000000|00000000|00000000|
1048 2 4 0.0 0.0 1.00000	00000000|00000000|00000000|00000000|
1049 3 3 0.0 0.0 1.00000	00000000|00000000|00000000|00000000|
1050 3 2 0.0 0.0 1.00000	00000000|00000000|00000000|00000000|
1051 3 3 0.0 0.0 1.00000	00000000|00000000|00000000|00000000|
1052 4 2 0.0 0.0 1.00000	00000000|00000000|00000000|00000000|
1053 0 3 0.0 0.0 1.00000	00000000|00000000|00000000|00000000|
1054 0 4 0.0 0.0 1.00000	00000000|00000000|00000000|00000000|
1055 1 3 0.0 0.0 1.00000	00000000|00000000|00000000|00000000|
1056 0 4 0.0 0.0 1.00000	00000000|00000000|00000000|00000000|
1057 0 5 0.0 0.0 1.00000	00000000|00000000|00000000|00000000|
1058 1 4 0.0 0.0 1.00000	00000000|00000000|00000000|00000000|
1059 1 3 0.0 0.0 1.00000	00000000|00000000|00000000|00000000|
1060 1 4 0.0 0.0 1.00000	00000000|00000000|00000000|00000000|
1061 2 3 0.0 0.0 1.00000	00000000|00000000|00000000|00000000|
1062 0 4 0.0 0.0 1.00000	00000000|00000000|00000000|00000000|
1063 0 5 0.0 0.0 1.00000	00000000|00000000|00000000|00000000|
1064 1 4 0.0 0.0 1.00000	00000000|00000000|00000000|00000000|
1065 0 5 0.0 0.0 1.00000	00000000|00000000|00000000|00000000|
1066 0 6 0.0 0.0 1.00000	00000000|00000000|00000000|00000000|
1067 1 5 0.0 0.0 1.00000	00000000|00000000|00000000|00000000|
1068 1 4 0.0 0.0 1.00000	00000000|00000000|00000000|00000000|
1069 1 5 0.0 0.0 1.00000	00000000|00000000|00000000|00000000|
1070 2 4 0.0 0.0 1.00000	00000000|00000000|00000000|00000000|
1071 1 3 0.0 0.0 1.00000	00000000|00000000|00000000|00000000|
1072 1 4 0.0 0.0 1.00000	00000000|00000000|00000000|00000000|
1073 2 3 0.0 0.0 1.00000	00000000|00000000|00000000|00000000|
1074 1 4 0.0 0.0 1.00000	00000000|00000000|00000000|00000000|
1075 1 5 0.0 0.0 1.00000	00000000|00000000|00000000|00000000|
1076 2 4 0.0 0.0 1.00000	00000000|00000000|00000000|00000000|
1077 2 3 0.0 0.0 1.00000	00000000|00000000|00000000|00000000|
1078 2 4 0.0 0.0 1.00000	00000000|00000000|00000000|00000000|
1079 3 3 0.0 0.0 1.00000	00000000|00000000|00000000|00000000|
1080 0 4 0.0 0.0 1.00000	00000000|00000000|00000000|00000000|
1081 0 5 0.0 0.0 1.00000	00000000|00000000|00000000|00000000|
1082 1 4 0.0 0.0 1.00000	00000000|00000000|00000000|00000000|
1083 0 5 0.0 0.0 1.00000	00000000|00000000|00000000|00000000|
1084 0 6 0.0 0.0 1.00000	00000000|00000000|00000000|00000000|
1085 1 5 0.0 0.0 1.00000	00000000|00000000|00000000|00000000|
1086 1 4 0.0 0.0 1.00000	00000000|00000000|00000000|00000000|
1087 1 5 0.0 0.0 1.00000	00000000|00000000|00000000|00000000|
1088 2 4 0.0 0.0 1.00000	00000000|00000000|00000000|00000000|
1089 0 5 0.0 0.0 1.00000	00000000|00000000|00000000|00000000|
1090 0 6 0.0 0.0 1.00000	00000000|00000000|00000000|00000000|
1091 1 5 0.0 0.0 1.00000	00000000|00000000|00000000|00000000|
1092 0 6 0.0 0.0 1.00000	00000000|00000000|00000000|00000000|
1093 0 7 0.0 0.0 1.00000	00000000|00000000|00000000|00000000|
1094 1 6 0.0 0.0 1.00000	00000000|00000000|00000000|00000000|
1095 1 5 0.0 0.0 1.00000	00000000|00000000|00000000|00000000|
1096 1 6 0.0 0.0 1.00000	00000000|00000000|00000000|00000000|
1097 2 5 0.0 0.0 1.00000	00000000|00000000|00000000|00000000|
1098 1 4 0.0 0.0 1.00000	00000000|00000000|00000000|00000000|
1099 1 5 0.0 0.0 1.00000	00000000|00000000|00000000|00000000|
1100 2 4 0.0 0.0 1.00000	00000000|00000000|00000000|00000000|
1101 1 5 0.0 0.0 1.00000	00000000|00000000|00000000|00000000|
1102 1 6 0.0 0.0 1.00000	00000000|00000000|00000000|00000000|
1103 2 5 0.0 0.0 1.00000	00000000|00000000|00000000|00000000|
1104 2 4 0.0 0.0 1.00000	00000000|00000000|00000000|00000000|
1105 2 5 0.0 0.0 1.00000	00000000|00000000|00000000|00000000|
1106 3 4 0.0 0.0 1.00000	00000000|00000000|00000000|00000000|
1107 1 3 0.0 0.0 1.00000	00000000|00000000|00000000|00000000|
1108 1 4 0.0 0.0 1.00000	00000000|00000000|00000000|00000000|
1109 2 3 0.0 0.0 1.00000	00000000|00000000|00000000|00000000|
1110 1 4 0.0 0.0 1.00000	00000000|00000000|00000000|00000000|
1111 1 5 0.0 0.0 1.00000	00000000|00000000|00000000|00000000|
1112 2 4 0.0 0.0 1.00000	00000000|00000000|00000000|00000000|
1113 2 3 0.0 0.0 1.00000	00000000|00000000|00000000|00000000|
1114 2 4 0.0 0.0 1.00000	00000000|00000000|00000000|00000000|
1115 3 3 0.0 0.0 1.00000	00000000|00000000|00000000|00000000|
1116 1 4 0.0 0.0 1.00000	00000000|00000000|00000000|00000000|
1117 1 5 0.0 0.0 1.00000	00000000|00000000|00000000|00000000|
1118 2 4 0.0 0.0 1.00000	00000000|00000000|00000000|00000000|
1119 1 5 0.0 0.0 1.00000	00000000|00000000|00000000|00000000|
1120 1 6 0.0 0.0 1.00000	00000000|00000000|00000000|00000000|
1121 2 5 0.0 0.0 1.00000	00000000|00000000|00000000|00000000|
1122 2 4 0.0 0.0 1.00000	00000000|00000000|00000000|00000000|
1123 2 5 0.0 0.0 1.00000	00000000|00000000|00000000|00000000|
1124 3 4 0.0 0.0 1.00000	00000000|00000000|00000000|00000000|
1125 2 3 0.0 0.0 1.00000	00000000|00000000|00000000|00000000|
1126 2 4 0.0 0.0 1.00000	00000000|00000000|00000000|00000000|
1127 3 3 0.0 0.0 1.00000	00000000|00000000|00000000|00000000|
1128 2 4 0.0 0.0 1.00000	00000000|00000000|00000000|00000000|
1129 2 5 0.0 0.0 1.00000	00000000|00000000|00000000|00000000|
1130 3 4 0.0 0.0 1.00000	00000000|00000000|00000000|00000000|
1131 3 3 0.0 0.0 1.00000	00000000|00000000|00000000|00000000|
1132 3 4 0.0 0.0 1.00000	00000000|00000000|00000000|00000000|
1133 4 3 0.0 0.0 1.00000	00000000|00000000|00000000|00000000|
1134 1 2 0.0 0.0 1.00000	00000000|00000000|00000000|00000000|
1135 1 3 0.0 0.0 1.00000	00000000|00000000|00000000|00000000|
1136 2 2 0.0 0.0 0.50000	00000000|00000000|00000000|00000000|
1137 1 3 0.0 0.0 1.00000	00000000|00000000|00000000|00000000|
1138 1 4 0.0 0.0 1.00000	00000000|00000000|00000000|00000000|
1139 2 3 0.0 0.0 0.50000	00000000|00000000|00000000|00000000|
1140 2 2 0.0 0.0 1.00000	00000000|00000000|00000000|00000000|
1141 2 3 0.0 0.0 1.00000	00000000|00000000|00000000|00000000|
1142 3 2 0.0 0.0 0.50000	00000000|00000000|00000000|00000000|
1143 1 3 0.0 0.0 1.00000	00000000|00000000|00000000|00000000|
1144 1 4 0.0 0.0 1.00000	00000000|00000000|00000000|00000000|
1145 2 3 0.0 0.0 0.50000	00000000|00000000|00000000|00000000|
1146 1 4 0.0 0.0 1.00000	00000000|00000000|00000000|00000000|
1147 1 5 0.0 0.0 1.00000	00000000|00000000|00000000|00000000|
1148 2 4 0.0 0.0 0.50000	00000000|00000000|00000000|00000000|
1149 2 3 0.0 0.0 1.00000	00000000|00000000|00000000|00000000|
1150 2 4 0.0 0.0 1.00000	00000000|00000000|00000000|00000000|
1151 3 3 0.0 0.0 0.50000	00000000|00000000|00000000|00000000|
1152 2 2 0.0 0.0 1.00000	00000000|00000000|00000000|00000000|
1153 2 3 0.0 0.0 1.00000	00000000|00000000|00000000|00000000|
1154 3 2 0.0 0.0 0.25000	00000000|00000000|00000000|00000000|
1155 2 3 0.0 0.0 1.00000	00000000|00000000|00000000|00000000|
1156 2 4 0.0 0.0 1.00000	00000000|00000000|00000000|00000000|
1157 3 3 0.0 0.0 0.25000	00000000|00000000|00000000|00000000|
1158 3 2 0.0 0.0 1.00000	00000000|00000000|00000000|00000000|
1159 3 3 0.0 0.0 1.00000	00000000|00000000|00000000|00000000|
1160 4 2 0.0 0.0 0.25000	00000000|00000000|00000000|00000000|
1161 1 3 0.0 0.0 1.00000	00000000|00000000|00000000|00000000|
1162 1 4 0.0 0.0 1.00000	00000000|00000000|00000000|00000000|
1163 2 3 0.0 0.0 0.50000	00000000|00000000|00000000|00000000|
1164 1 4 0.0 0.0 1.00000	00000000|00000000|00000000|00000000|
1165 1 5 0.0 0.0 1.00000	00000000|00000000|00000000|00000000|
1166 2 4 0.0 0.0 0.50000	00000000|00000000|00000000|00000000|
1167 2 3 0.0 0.0 1.00000	00000000|00000000|00000000|00000000|
1168 2 4 0.0 0.0 1.00000	00000000|00000000|00000000|00000000|
1169 3 3 0.0 0.0 0.50000	00000000|00000000|00000000|00000000|
1170 1 4 0.0 0.0 1.00000	00000000|00000000|00000000|00000000|
1171 1 5 0.0 0.0 1.00000	00000000|00000000|00000000|00000000|
1172 2 4 0.0 0.0 0.50000	00000000|00000000|00000000|00000000|
1173 1 5 0.0 0.0 1.00000	00000000|00000000|00000000|00000000|
1174 1 6 0.0 0.0 1.00000	00000000|00000000|00000000|00000000|
1175 2 5 0.0 0.0 0.50000	00000000|00000000|00000000|00000000|
1176 2 4 0.0 0.0 1.00000	00000000|00000000|00000000|00000000|
1177 2 5 0.0 0.0 1.00000	00000000|00000000|00000000|00000000|
1178 3 4 0.0 0.0 0.50000	00000000|00000000|00000000|00000000|
1179 2 3 0.0 0.0 1.00000	00000000|00000000|00000000|00000000|
1180 2 4 0.0 0.0 1.00000	00000000|00000000|00000000|00000000|
1181 3 3 0.0 0.0 0.25000	00000000|00000000|00000000|00000000|
1182 2 4 0.0 0.0 1.00000	00000000|00000000|00000000|00000000|
1183 2 5 0.0 0.0 1.00000	00000000|00000000|00000000|00000000|
1184 3 4 0.0 0.0 0.25000	00000000|00000000|00000000|00000000|
1185 3 3 0.0 0.0 1.00000	00000000|00000000|00000000|00000000|
1186 3 4 0.0 0.0 1.00000	00000000|00000000|00000000|00000000|
1187 4 3 0.0 0.0 0.25000	00000000|00000000|00000000|00000000|
1188 2 2 0.0 0.0 1.00000	00000000|00000000|00000000|00000000|
1189 2 3 0.0 0.0 1.00000	00000000|00000000|00000000|00000000|
1190 3 2 0.0 0.0 0.50000	00000000|00000000|00000000|00000000|
1191 2 3 0.0 0.0 1.00000	00000000|00000000|00000000|00000000|
1192 2 4 0.0 0.0 1.00000	00000000|00000000|00000000|00000000|
1193 3 3 0.0 0.0 0.50000	00000000|00000000|00000000|00000000|
1194 3 2 0.0 0.0 1.00000	00000000|00000000|00000000|00000000|
1195 3 3 0.0 0.0 1.00000	00000000|00000000|00000000|00000000|
1196 4 2 0.0 0.0 0.50000	00000000|00000000|00000000|00000000|
1197 2 3 0.0 0.0 1.00000	00000000|00000000|00000000|00000000|
1198 2 4 0.0 0.0 1.00000	00000000|00000000|00000000|00000000|
1199 3 3 0.0 0.0 0.50000	00000000|00000000|00000000|00000000|
1200 2 4 0.0 0.0 1.00000	00000000|00000000|00000000|00000000|
1201 2 5 0.0 0.0 1.00000	00000000|00000000|00000000|00000000|
1202 3 4 0.0 0.0 0.50000	00000000|00000000|00000000|00000000|
1203 3 3 0.0 0.0 1.00000	00000000|00000000|00000000|00000000|
1204 3 4 0.0 0.0 1.00000	00000000|00000000|00000000|00000000|
1205 4 3 0.0 0.0 0.50000	00000000|00000000|00000000|00000000|
1206 3 2 0.0 0.0 1.00000	00000000|00000000|00000000|00000000|
1207 3 3 0.0 0.0 1.00000	00000000|00000000|00000000|00000000|
1208 4 2 0.0 0.0 0.25000	00000000|00000000|00000000|00000000|
1209 3 3 0.0 0.0 1.00000	00000000|00000000|00000000|00000000|
1210 3 4 0.0 0.0 1.00000	00000000|00000000|00000000|00000000|
1211 4 3 0.0 0.0 0.25000	00000000|00000000|00000000|00000000|
1212 4 2 0.0 0.0 1.00000	00000000|00000000|00000000|00000000|
1213 4 3 0.0 0.0 1.00000	00000000|00000000|00000000|00000000|
1214 5 2 0.0 0.0 0.25000	00000000|00000000|00000000|00000000|
1215 1 1 0.0 0.0 1.00000	00000000|00000000|00000000|00000000|
1216 1 2 0.0 0.0 1.00000	00000000|00000000|00000000|00000000|
1217 2 1 0.0 0.0 1.00000	00000000|00000000|00000000|00000000|
1218 1 2 0.0 0.0 1.00000	00000000|00000000|00000000|00000000|
1219 1 3 0.0 0.0 1.00000	00000000|00000000|00000000|00000000|
1220 2 2 0.0 0.0 1.00000	00000000|00000000|00000000|00000000|
1221 2 1 0.0 0.0 1.00000	00000000|00000000|00000000|00000000|
1222 2 2 0.0 0.0 1.00000	00000000|00000000|00000000|00000000|
1223 3 1 0.0 0.0 1.00000	00000000|00000000|00000000|00000000|
1224 1 2 0.0 0.0 1.00000	00000000|00000000|00000000|00000000|
1225 1 3 0.0 0.0 1.00000	00000000|00000000|00000000|00000000|
1226 2 2 0.0 0.0 1.00000	00000000|00000000|00000000|00000000|
1227 1 3 0.0 0.0 1.00000	00000000|00000000|00000000|00000000|
1228 1 4 0.0 0.0 1.00000	00000000|00000000|00000000|00000000|
1229 2 3 0.0 0.0 1.00000	00000000|00000000|00000000|00000000|
1230 2 2 0.0 0.0 1.00000	00000000|00000000|00000000|00000000|
1231 2 3 0.0 0.0 1.00000	00000000|00000000|00000000|00000000|
1232 3 2 0.0 0.0 1.00000	00000000|00000000|00000000|00000000|
1233 2 1 0.0 0.0 0.50000	00000000|00000000|00000000|00000000|
1234 2 2 0.0 0.0 0.50000	00000000|00000000|00000000|00000000|
1235 3 1 0.0 0.0 0.25000	00000000|00000000|00000000|00000000|
1236 2 2 0.0 0.0 0.50000	00000000|00000000|00000000|00000000|
1237 2 3 0.0 0.0 0.50000	00000000|00000000|00000000|00000000|
1238 3 2 0.0 0.0 0.25000	00000000|00000000|00000000|00000000|
1239 3 1 0.0 0.0 0.50000	00000000|00000000|00000000|00000000|
1240 3 2 0.0 0.0 0.50000	00000000|00000000|00000000|00000000|
1241 4 1 0.0 0.0 0.25000	00000000|00000000|00000000|00000000|
1242 1 2 0.0 0.0 1.00000	00000000|00000000|00000000|00000000|
1243 1 3 0.0 0.0 1.00000	00000000|00000000|00000000|00000000|
1244 2 2 0.0 0.0 1.00000	00000000|00000000|00000000|00000000|
1245 1 3 0.0 0.0 1.00000	00000000|00000000|00000000|00000000|
1246 1 4 0.0 0.0 1.00000	00000000|00000000|00000000|00000000|
1247 2 3 0.0 0.0 1.00000	00000000|00000000|00000000|00000000|
1248 2 2 0.0 0.0 1.00000	00000000|00000000|00000000|00000000|
1249 2 3 0.0 0.0 1.00000	00000000|00000000|00000000|00000000|
1250 3 2 0.0 0.0 1.00000	00000000|00000000|00000000|00000000|
1251 1 3 0.0 0.0 1.00000	00000000|00000000|00000000|00000000|
1252 1 4 0.0 0.0 1.00000	00000000|00000000|00000000|00000000|
1253 2 3 0.0 0.0 1.00000	00000000|00000000|00000000|00000000|
1254 1 4 0.0 0.0 1.00000	00000000|00000000|00000000|00000000|
1255 1 5 0.0 0.0 1.00000	00000000|00000000|00000000|00000000|
1256 2 4 0.0 0.0 1.00000	00000000|00000000|00000000|00000000|
1257 2 3 0.0 0.0 1.00000	00000000|00000000|00000000|00000000|
1258 2 4 0.0 0.0 1.00000	00000000|00000000|00000000|00000000|
1259 3 3 0.0 0.0 1.00000	00000000|00000000|00000000|00000000|
1260 2 2 0.0 0.0 0.50000	00000000|00000000|00000000|00000000|
1261 2 3 0.0 0.0 0.50000	00000000|00000000|00000000|00000000|
1262 3 2 0.0 0.0 0.25000	00000000|00000000|00000000|00000000|
1263 2 3 0.0 0.0 0.50000	00000000|00000000|00000000|00000000|
1264 2 4 0.0 0.0 0.50000	00000000|00000000|00000000|00000000|
1265 3 3 0.0 0.0 0.25000	00000000|00000000|00000000|00000000|
1266 3 2 0.0 0.0 0.50000	00000000|00000000|00000000|00000000|
1267 3 3 0.0 0.0 0.50000	00000000|00000000|00000000|00000000|
1268 4 2 0.0 0.0 0.25000	00000000|00000000|00000000|00000000|
1269 2 1 0.0 0.0 1.00000	00000000|00000000|00000000|00000000|
1270 2 2 0.0 0.0 1.00000	00000000|00000000|00000000|00000000|
1271 3 1 0.0 0.0 1.00000	00000000|00000000|00000000|00000000|
1272 2 2 0.0 0.0 1.00000	00000000|00000000|00000000|00000000|
1273 2 3 0.0 0.0 1.00000	00000000|00000000|00000000|00000000|
1274 3 2 0.0 0.0 1.00000	00000000|00000000|00000000|00000000|
1275 3 1 0.0 0.0 1.00000	00000000|00000000|00000000|00000000|
1276 3 2 0.0 0.0 1.00000	00000000|00000000|00000000|00000000|
1277 4 1 0.0 0.0 1.00000	00000000|00000000|00000000|00000000|
1278 2 2 0.0 0.0 1.00000	00000000|00000000|00000000|00000000|
1279 2 3 0.0 0.0 1.00000	00000000|00000000|00000000|00000000|
1280 3 2 0.0 0.0 1.00000	00000000|00000000|00000000|00000000|
1281 2 3 0.0 0.0 1.00000	00000000|00000000|00000000|00000000|
1282 2 4 0.0 0.0 1.00000	00000000|00000000|00000000|00000000|
1283 3 3 0.0 0.0 1.00000	00000000|00000000|00000000|00000000|
1284 3 2 0.0 0.0 1.00000	00000000|00000000|00000000|00000000|
1285 3 3 0.0 0.0 1.00000	00000000|00000000|00000000|00000000|
1286 4 2 0.0 0.0 1.00000	00000000|00000000|00000000|00000000|
1287 3 1 0.0 0.0 0.50000	00000000|00000000|00000000|00000000|
1288 3 2 0.0 0.0 0.50000	00000000|00000000|00000000|00000000|
1289 4 1 0.0 0.0 0.25000	00000000|00000000|00000000|00000000|
1290 3 2 0.0 0.0 0.50000	00000000|00000000|00000000|00000000|
1291 3 3 0.0 0.0 0.50000	00000000|00000000|00000000|00000000|
1292 4 2 0.0 0.0 0.25000	00000000|00000000|00000000|00000000|
1293 4 1 0.0 0.0 0.50000	00000000|00000000|00000000|00000000|
1294 4 2 0.0 0.0 0.50000	00000000|00000000|00000000|00000000|
1295 5 1 0.0 0.0 0.25000	00000000|00000000|00000000|00000000|
1296 1 2 0.0 0.0 1.00000	00000000|00000000|00000000|00000000|
1297 1 3 0.0 0.0 1.00000	00000000|00000000|00000000|00000000|
1298 2 2 0.0 0.0 1.00000	00000000|00000000|00000000|00000000|
1299 1 3 0.0 0.0 1.00000	00000000|00000000|00000000|00000000|
1300 1 4 0.0 0.0 1.00000	00000000|00000000|00000000|00000000|
1301 2 3 0.0 0.0 1.00000	00000000|00000000|00000000|00000000|
1302 2 2 0.0 0.0 1.00000	00000000|00000000|00000000|00000000|
1303 2 3 0.0 0.0 1.00000	00000000|00000000|00000000|00000000|
1304 3 2 0.0 0.0 1.00000	00000000|00000000|00000000|00000000|
1305 1 3 0.0 0.0 1.00000	00000000|00000000|00000000|00000000|
1306 1 4 0.0 0.0 1.00000	00000000|00000000|00000000|00000000|
1307 2 3 0.0 0.0 1.00000	00000000|00000000|00000000|00000000|
1308 1 4 0.0 0.0 1.00000	00000000|00000000|00000000|00000000|
1309 1 5 0.0 0.0 1.00000	00000000|00000000|00000000|00000000|
1310 2 4 0.0 0.0 1.00000	00000000|00000000|00000000|00000000|
1311 2 3 0.0 0.0 1.00000	00000000|00000000|00000000|00000000|
1312 2 4 0.0 0.0 1.00000	00000000|00000000|00000000|00000000|
1313 3 3 0.0 0.0 1.00000	00000000|00000000|00000000|00000000|
1314 2 2 0.0 0.0 0.50000	00000000|00000000|00000000|00000000|
1315 2 3 0.0 0.0 0.50000	00000000|00000000|00000000|00000000|
1316 3 2 0.0 0.0 0.25000	00000000|00000000|00000000|00000000|
1317 2 3 0.0 0.0 0.50000	00000000|00000000|00000000|00000000|
1318 2 4 0.0 0.0 0.50000	00000000|00000000|00000000|00000000|
1319 3 3 0.0 0.0 0.25000	00000000|00000000|00000000|00000000|
1320 3 2 0.0 0.0 0.50000	00000000|00000000|00000000|00000000|
1321 3 3 0.0 0.0 0.50000	00000000|00000000|00000000|00000000|
1322 4 2 0.0 0.0 0.25000	00000000|00000000|00000000|00000000|
1323 1 3 0.0 0.0 1.00000	00000000|00000000|00000000|00000000|
1324 1 4 0.0 0.0 1.00000	00000000|00000000|00000000|00000000|
1325 2 3 0.0 0.0 1.00000	00000000|00000000|00000000|00000000|
1326 1 4 0.0 0.0 1.00000	00000000|00000000|00000000|00000000|
1327 1 5 0.0 0.0 1.00000	00000000|00000000|00000000|00000000|
1328 2 4 0.0 0.0 1.00000	00000000|00000000|00000000|00000000|
1329 2 3 0.0 0.0 1.00000	00000000|00000000|00000000|00000000|
1330 2 4 0.0 0.0 1.00000	00000000|00000000|00000000|00000000|
1331 3 3 0.0 0.0 1.00000	00000000|00000000|00000000|00000000|
1332 1 4 0.0 0.0 1.00000	00000000|00000000|00000000|00000000|
1333 1 5 0.0 0.0 1.00000	00000000|00000000|00000000|00000000|
1334 2 4 0.0 0.0 1.00000	00000000|00000000|00000000|00000000|
1335 1 5 0.0 0.0 1.00000	00000000|00000000|00000000|00000000|
1336 1 6 0.0 0.0 1.00000	00000000|00000000|00000000|00000000|
1337 2 5 0.0 0.0 1.00000	00000000|00000000|00000000|00000000|
1338 2 4 0.0 0.0 1.00000	00000000|00000000|00000000|00000000|
1339 2 5 0.0 0.0 1.00000	00000000|00000000|00000000|00000000|
1340 3 4 0.0 0.0 1.00000	00000000|00000000|00000000|00000000|
1341 2 3 0.0 0.0 0.50000	00000000|00000000|00000000|00000000|
1342 2 4 0.0 0.0 0.50000	00000000|00000000|00000000|00000000|
1343 3 3 0.0 0.0 0.25000	00000000|00000000|00000000|00000000|
1344 2 4 0.0 0.0 0.50000	00000000|00000000|00000000|00000000|
1345 2 5 0.0 0.0 0.50000	00000000|00000000|00000000|00000000|
1346 3 4 0.0 0.0 0.25000	00000000|00000000|00000000|00000000|
1347 3 3 0.0 0.0 0.50000	00000000|00000000|00000000|00000000|
1348 3 4 0.0 0.0 0.50000	00000000|00000000|00000000|00000000|
1349 4 3 0.0 0.0 0.25000	00000000|00000000|00000000|00000000|
1350 2 2 0.0 0.0 1.00000	00000000|00000000|00000000|00000000|
1351 2 3 0.0 0.0 1.00000	00000000|00000000|00000000|00000000|
1352 3 2 0.0 0.0 1.00000	00000000|00000000|00000000|00000000|
1353 2 3 0.0 0.0 1.00000	00000000|00000000|00000000|00000000|
1354 2 4 0.0 0.0 1.00000	00000000|00000000|00000000|00000000|
1355 3 3 0.0 0.0 1.00000	00000000|00000000|00000000|00000000|
1356 3 2 0.0 0.0 1.00000	00000000|00000000|00000000|00000000|
1357 3 3 0.0 0.0 1.00000	00000000|00000000|00000000|00000000|
1358 4 2 0.0 0.0 1.00000	00000000|00000000|00000000|00000000|
1359 2 3 0.0 0.0 1.00000	00000000|00000000|00000000|00000000|
1360 2 4 0.0 0.0 1.00000	00000000|00000000|00000000|00000000|
1361 3 3 0.0 0.0 1.00000	00000000|00000000|00000000|00000000|
1362 2 4 0.0 0.0 1.00000	00000000|00000000|00000000|00000000|
1363 2 5 0.0 0.0 1.00000	00000000|00000000|00000000|00000000|
1364 3 4 0.0 0.0 1.00000	00000000|00000000|00000000|00000000|
1365 3 3 0.0 0.0 1.00000	00000000|00000000|00000000|00000000|
1366 3 4 0.0 0.0 1.00000	00000000|00000000|00000000|00000000|
1367 4 3 0.0 0.0 1.00000	00000000|00000000|00000000|00000000|
1368 3 2 0.0 0.0 0.50000	00000000|00000000|00000000|00000000|
1369 3 3 0.0 0.0 0.50000	00000000|00000000|00000000|00000000|
1370 4 2 0.0 0.0 0.25000	00000000|00000000|00000000|00000000|
1371 3 3 0.0 0.0 0.50000	00000000|00000000|00000000|00000000|
1372 3 4 0.0 0.0 0.50000	00000000|00000000|00000000|00000000|
1373 4 3 0.0 0.0 0.25000	00000000|00000000|00000000|00000000|
1374 4 2 0.0 0.0 0.50000	00000000|00000000|00000000|00000000|
1375 4 3 0.0 0.0 0.50000	00000000|00000000|00000000|00000000|
1376 5 2 0.0 0.0 0.25000	00000000|00000000|00000000|00000000|
1377 2 1 0.0 0.0 1.00000	00000000|00000000|00000000|00000000|
1378 2 2 0.0 0.0 1.00000	00000000|00000000|00000000|00000000|
1379 3 1 0.0 0.0 0.50000	00000000|00000000|00000000|00000000|
1380 2 2 0.0 0.0 1.00000	00000000|00000000|00000000|00000000|
1381 2 3 0.0 0.0 1.00000	00000000|00000000|00000000|00000000|
1382 3 2 0.0 0.0 0.50000	00000000|00000000|00000000|00000000|
1383 3 1 0.0 0.0 1.00000	00000000|00000000|00000000|00000000|
1384 3 2 0.0 0.0 1.00000	00000000|00000000|00000000|00000000|
1385 4 1 0.0 0.0 0.50000	00000000|00000000|00000000|00000000|
1386 2 2 0.0 0.0 1.00000	00000000|00000000|00000000|00000000|
1387 2 3 0.0 0.0 1.00000	00000000|00000000|00000000|00000000|
1388 3 2 0.0 0.0 1.00000	00000000|00000000|00000000|00000000|
1389 2 3 0.0 0.0 1.00000	00000000|00000000|00000000|00000000|
1390 2 4 0.0 0.0 1.00000	00000000|00000000|00000000|00000000|
1391 3 3 0.0 0.0 1.00000	00000000|00000000|00000000|00000000|
1392 3 2 0.0 0.0 1.00000	00000000|00000000|00000000|00000000|
1393 3 3 0.0 0.0 1.00000	00000000|00000000|00000000|00000000|
1394 4 2 0.0 0.0 1.00000	00000000|00000000|00000000|00000000|
1395 3 1 0.0 0.0 0.50000	00000000|00000000|00000000|00000000|
1396 3 2 0.0 0.0 1.00000	00000000|00000000|00000000|00000000|
1397 4 1 0.0 0.0 0.25000	00000000|00000000|00000000|00000000|
1398 3 2 0.0 0.0 0.50000	00000000|00000000|00000000|00000000|
1399 3 3 0.0 0.0 1.00000	00000000|00000000|00000000|00000000|
1400 4 2 0.0 0.0 0.25000	00000000|00000000|00000000|00000000|
1401 4 1 0.0 0.0 0.50000	00000000|00000000|00000000|00000000|
1402 4 2 0.0 0.0 1.00000	00000000|00000000|00000000|00000000|
1403 5 1 0.0 0.0 0.25000	00000000|00000000|00000000|00000000|
1404 2 2 0.0 0.0 1.00000	00000000|00000000|00000000|00000000|
1405 2 3 0.0 0.0 1.00000	00000000|00000000|00000000|00000000|
1406 3 2 0.0 0.0 0.50000	00000000|00000000|00000000|00000000|
1407 2 3 0.0 0.0 1.00000	00000000|00000000|00000000|00000000|
1408 2 4 0.0 0.0 1.00000	00000000|00000000|00000000|00000000|
1409 3 3 0.0 0.0 0.50000	00000000|00000000|00000000|00000000|
1410 3 2 0.0 0.0 1.00000	00000000|00000000|00000000|00000000|
1411 3 3 0.0 0.0 1.00000	00000000|00000000|00000000|00000000|
1412 4 2 0.0 0.0 0.50000	00000000|00000000|00000000|00000000|
1413 2 3 0.0 0.0 1.00000	00000000|00000000|00000000|00000000|
1414 2 4 0.0 0.0 1.00000	00000000|00000000|00000000|00000000|
1415 3 3 0.0 0.0 1.00000	00000000|00000000|00000000|00000000|
1416 2 4 0.0 0.0 1.00000	00000000|00000000|00000000|00000000|
1417 2 5 0.0 0.0 1.00000	00000000|00000000|00000000|00000000|
1418 3 4 0.0 0.0 1.00000	00000000|00000000|00000000|00000000|
1419 3 3 0.0 0.0 1.00000	00000000|00000000|00000000|00000000|
1420 3 4 0.0 0.0 1.00000	00000000|00000000|00000000|00000000|
1421 4 3 0.0 0.0 1.00000	00000000|00000000|00000000|00000000|
1422 3 2 0.0 0.0 0.50000	00000000|00000000|00000000|00000000|
1423 3 3 0.0 0.0 1.00000	00000000|00000000|00000000|00000000|
1424 4 2 0.0 0.0 0.25000	00000000|00000000|00000000|00000000|
1425 3 3 0.0 0.0 0.50000	00000000|00000000|00000000|00000000|
1426 3 4 0.0 0.0 1.00000	00000000|00000000|00000000|00000000|
1427 4 3 0.0 0.0 0.25000	00000000|00000000|00000000|00000000|
1428 4 2 0.0 0.0 0.50000	00000000|00000000|00000000|00000000|
1429 4 3 0.0 0.0 1.00000	00000000|00000000|00000000|00000000|
1430 5 2 0.0 0.0 0.25000	00000000|00000000|00000000|00000000|
1431 3 1 0.0 0.0 1.00000	00000000|00000000|00000000|00000000|
1432 3 2 0.0 0.0 1.00000	00000000|00000000|00000000|00000000|
1433 4 1 0.0 0.0 0.50000	00000000|00000000|00000000|00000000|
1434 3 2 0.0 0.0 1.00000	00000000|00000000|00000000|00000000|
1435 3 3 0.0 0.0 1.00000	00000000|00000000|00000000|00000000|
1436 4 2 0.0 0.0 0.50000	00000000|00000000|00000000|00000000|
1437 4 1 0.0 0.0 1.00000	00000000|00000000|00000000|00000000|
1438 4 2 0.0 0.0 1.00000	00000000|00000000|00000000|00000000|
1439 5 1 0.0 0.0 0.50000	00000000|00000000|00000000|00000000|
1440 3 2 0.0 0.0 1.00000	00000000|00000000|00000000|00000000|
1441 3 3 0.0 0.0 1.00000	00000000|00000000|00000000|00000000|
1442 4 2 0.0 0.0 1.00000	00000000|00000000|00000000|00000000|
1443 3 3 0.0 0.0 1.00000	00000000|00000000|00000000|00000000|
1444 3 4 0.0 0.0 1.00000	00000000|00000000|00000000|00000000|
1445 4 3 0.0 0.0 1.00000	00000000|00000000|00000000|00000000|
1446 4 2 0.0 0.0 1.00000	00000000|00000000|00000000|00000000|
1447 4 3 0.0 0.0 1.00000	00000000|00000000|00000000|00000000|
1448 5 2 0.0 0.0 1.00000	00000000|00000000|00000000|00000000|
1449 4 1 0.0 0.0 0.50000	00000000|00000000|00000000|00000000|
1450 4 2 0.0 0.0 1.00000	00000000|00000000|00000000|00000000|
1451 5 1 0.0 0.0 0.25000	00000000|00000000|00000000|00000000|
1452 4 2 0.0 0.0 0.50000	00000000|00000000|00000000|00000000|
1453 4 3 0.0 0.0 1.00000	00000000|00000000|00000000|00000000|
1454 5 2 0.0 0.0 0.25000	00000000|00000000|00000000|00000000|
1455 5 1 0.0 0.0 0.50000	00000000|00000000|00000000|00000000|
1456 5 2 0.0 0.0 1.00000	00000000|00000000|00000000|00000000|
1457 6 1 0.0 0.0 0.25000	00000000|00000000|00000000|00000000|
1458 1 0 0.0 0.0 0.75000	00000000|00000000|00000000|00000000|
1459 1 1 0.0 0.0 0.75000	00000000|00000000|00000000|00000000|
1460 2 0 0.0 0.0 0.50000	00000000|00000000|00000000|00000000|
1461 1 1 0.0 0.0 0.75000	00000000|00000000|00000000|00000000|
1462 1 2 0.0 0.0 0.75000	00000000|00000000|00000000|00000000|
1463 2 1 0.0 0.0 0.50000	00000000|00000000|00000000|00000000|
1464 2 0 0.0 0.0 0.75000	00000000|00000000|00000000|00000000|
1465 2 1 0.0 0.0 0.75000	00000000|00000000|00000000|00000000|
1466 3 0 0.0 0.0 0.50000	00000000|00000000|00000000|00000000|
1467 1 1 0.0 0.0 0.75000	00000000|00000000|00000000|00000000|
1468 1 2 0.0 0.0 0.75000	00000000|00000000|00000000|00000000|
1469 2 1 0.0 0.0 0.50000	00000000|00000000|00000000|00000000|
1470 1 2 0.0 0.0 0.75000	00000000|00000000|00000000|00000000|
1471 1 3 0.0 0.0 0.75000	00000000|00000000|00000000|00000000|
1472 2 2 0.0 0.0 0.50000	00000000|00000000|00000000|00000000|
1473 2 1 0.0 0.0 0.75000	00000000|00000000|00000000|00000000|
1474 2 2 0.0 0.0 0.75000	00000000|00000000|00000000|00000000|
1475 3 1 0.0 0.0 0.50000	00000000|00000000|00000000|00000000|
1476 2 0 0.0 0.0 0.50000	00000000|00000000|00000000|00000000|
1477 2 1 0.0 0.0 0.50000	00000000|00000000|00000000|00000000|
1478 3 0 0.0 0.0 0.25000	00000000|00000000|00000000|00000000|
1479 2 1 0.0 0.0 0.50000	00000000|00000000|00000000|00000000|
1480 2 2 0.0 0.0 0.50000	00000000|00000000|00000000|00000000|
1481 3 1 0.0 0.0 0.25000	00000000|00000000|00000000|00000000|
1482 3 0 0.0 0.0 0.50000	00000000|00000000|00000000|00000000|
1483 3 1 0.0 0.0 0.50000	00000000|00000000|00000000|00000000|
1484 4 0 0.0 0.0 0.25000	00000000|00000000|00000000|00000000|
1485 1 1 0.0 0.0 0.75000	00000000|00000000|00000000|00000000|
1486 1 2 0.0 0.0 0.75000	00000000|00000000|00000000|00000000|
1487 2 1 0.0 0.0 0.50000	00000000|00000000|00000000|00000000|
1488 1 2 0.0 0.0 0.75000	00000000|00000000|00000000|00000000|
1489 1 3 0.0 0.0 0.75000	00000000|00000000|00000000|00000000|
1490 2 2 0.0 0.0 0.50000	00000000|00000000|00000000|00000000|
1491 2 1 0.0 0.0 0.75000	00000000|00000000|00000000|00000000|
1492 2 2 0.0 0.0 0.75000	00000000|00000000|00000000|00000000|
1493 3 1 0.0 0.0 0.50000	00000000|00000000|00000000|00000000|
1494 1 2 0.0 0.0 0.75000	00000000|00000000|00000000|00000000|
1495 1 3 0.0 0.0 0.75000	00000000|00000000|00000000|00000000|
1496 2 2 0.0 0.0 0.50000	00000000|00000000|00000000|00000000|
1497 1 3 0.0 0.0 0.75000	00000000|00000000|00000000|00000000|
1498 1 4 0.0 0.0 0.75000	00000000|00000000|00000000|00000000|
1499 2 3 0.0 0.0 0.50000	00000000|00000000|00000000|00000000|
1500 2 2 0.0 0.0 0.75000	00000000|00000000|00000000|00000000|
1501 2 3 0.0 0.0 0.75000	00000000|00000000|00000000|00000000|
1502 3 2 0.0 0.0 0.50000	00000000|00000000|00000000|00000000|
1503 2 1 0.0 0.0 0.50000	00000000|00000000|00000000|00000000|
1504 2 2 0.0 0.0 0.50000	00000000|00000000|00000000|00000000|
1505 3 1 0.0 0.0 0.25000	00000000|00000000|00000000|00000000|
1506 2 2 0.0 0.0 0.50000	00000000|00000000|00000000|00000000|
1507 2 3 0.0 0.0 0.50000	00000000|00000000|00000000|00000000|
1508 3 2 0.0 0.0 0.25000	00000000|00000000|00000000|00000000|
1509 3 1 0.0 0.0 0.50000	00000000|00000000|00000000|00000000|
1510 3 2 0.0 0.0 0.50000	00000000|00000000|00000000|00000000|
1511 4 1 0.0 0.0 0.25000	00000000|00000000|00000000|00000000|
1512 2 0 0.0 0.0 0.75000	00000000|00000000|00000000|00000000|
1513 2 1 0.0 0.0 0.75000	00000000|00000000|00000000|00000000|
1514 3 0 0.0 0.0 0.50000	00000000|00000000|00000000|00000000|
1515 2 1 0.0 0.0 0.75000	00000000|00000000|00000000|00000000|
1516 2 2 0.0 0.0 0.75000	00000000|00000000|00000000|00000000|
1517 3 1 0.0 0.0 0.50000	00000000|00000000|00000000|00000000|
1518 3 0 0.0 0.0 0.75000	00000000|00000000|00000000|00000000|
1519 3 1 0.0 0.0 0.75000	00000000|00000000|00000000|00000000|
1520 4 0 0.0 0.0 0.50000	00000000|00000000|00000000|00000000|
1521 2 1 0.0 0.0 0.75000	00000000|00000000|00000000|00000000|
1522 2 2 0.0 0.0 0.75000	00000000|00000000|00000000|00000000|
1523 3 1 0.0 0.0 0.50000	00000000|00000000|00000000|00000000|
1524 2 2 0.0 0.0 0.75000	00000000|00000000|00000000|00000000|
1525 2 3 0.0 0.0 0.75000	00000000|00000000|00000000|00000000|
1526 3 2 0.0 0.0 0.50000	00000000|00000000|00000000|00000000|
1527 3 1 0.0 0.0 0.75000	00000000|00000000|00000000|00000000|
1528 3 2 0.0 0.0 0.75000	00000000|00000000|00000000|00000000|
1529 4 1 0.0 0.0 0.50000	00000000|00000000|00000000|00000000|
1530 3 0 0.0 0.0 0.50000	00000000|00000000|00000000|00000000|
1531 3 1 0.0 0.0 0.50000	00000000|00000000|00000000|00000000|
1532 4 0 0.0 0.0 0.25000	00000000|00000000|00000000|00000000|
1533 3 1 0.0 0.0 0.50000	00000000|00000000|00000000|00000000|
1534 3 2 0.0 0.0 0.50000	00000000|00000000|00000000|00000000|
1535 4 1 0.0 0.0 0.25000	00000000|00000000|00000000|00000000|
1536 4 0 0.0 0.0 0.50000	00000000|00000000|00000000|00000000|
1537 4 1 0.0 0.0 0.50000	00000000|00000000|00000000|00000000|
1538 5 0 0.0 0.0 0.25000	00000000|00000000|00000000|00000000|
1539 1 1 0.0 0.0 0.75000	00000000|00000000|00000000|00000000|
1540 1 2 0.0 0.0 0.75000	00000000|00000000|00000000|00000000|
1541 2 1 0.0 0.0 0.50000	00000000|00000000|00000000|00000000|
1542 1 2 0.0 0.0 0.75000	00000000|00000000|00000000|00000000|
1543 1 3 0.0 0.0 0.75000	00000000|00000000|00000000|00000000|
1544 2 2 0.0 0.0 0.50000	00000000|00000000|00000000|00000000|
1545 2 1 0.0 0.0 0.75000	00000000|00000000|00000000|00000000|
1546 2 2 0.0 0.0 0.75000	00000000|00000000|00000000|00000000|
1547 3 1 0.0 0.0 0.50000	00000000|00000000|00000000|00000000|
1548 1 2 0.0 0.0 0.75000	00000000|00000000|00000000|00000000|
1549 1 3 0.0 0.0 0.75000	00000000|00000000|00000000|00000000|
1550 2 2 0.0 0.0 0.50000	00000000|00000000|00000000|00000000|
1551 1 3 0.0 0.0 0.75000	00000000|00000000|00000000|00000000|
1552 1 4 0.0 0.0 0.75000	00000000|00000000|00000000|00000000|
1553 2 3 0.0 0.0 0.50000	00000000|00000000|00000000|00000000|
1554 2 2 0.0 0.0 0.75000	00000000|00000000|00000000|00000000|
1555 2 3 0.0 0.0 0.75000	00000000|00000000|00000000|00000000|
1556 3 2 0.0 0.0 0.50000	00000000|00000000|00000000|00000000|
1557 2 1 0.0 0.0 0.50000	00000000|00000000|00000000|00000000|
1558 2 2 0.0 0.0 0.50000	00000000|00000000|00000000|00000000|
1559 3 1 0.0 0.0 0.25000	00000000|00000000|00000000|00000000|
1560 2 2 0.0 0.0 0.50000	00000000|00000000|00000000|00000000|
1561 2 3 0.0 0.0 0.50000	00000000|00000000|00000000|00000000|
1562 3 2 0.0 0.0 0.25000	00000000|00000000|00000000|00000000|
1563 3 1 0.0 0.0 0.50000	00000000|00000000|00000000|00000000|
1564 3 2 0.0 0.0 0.50000	00000000|00000000|00000000|00000000|
1565 4 1 0.0 0.0 0.25000	00000000|00000000|00000000|00000000|
1566 1 2 0.0 0.0 0.75000	00000000|00000000|00000000|00000000|
1567 1 3 0.0 0.0 0.75000	00000000|00000000|00000000|00000000|
1568 2 2 0.0 0.0 0.50000	00000000|00000000|00000000|00000000|
1569 1 3 0.0 0.0 0.75000	00000000|00000000|00000000|00000000|
1570 1 4 0.0 0.0 0.75000	00000000|00000000|00000000|00000000|
1571 2 3 0.0 0.0 0.50000	00000000|00000000|00000000|00000000|
1572 2 2 0.0 0.0 0.75000	00000000|00000000|00000000|00000000|
1573 2 3 0.0 0.0 0.75000	00000000|00000000|00000000|00000000|
1574 3 2 0.0 0.0 0.50000	00000000|00000000|00000000|00000000|
1575 1 3 0.0 0.0 0.75000	00000000|00000000|00000000|00000000|
1576 1 4 0.0 0.0 0.75000	00000000|00000000|00000000|00000000|
1577 2 3 0.0 0.0 0.50000	00000000|00000000|00000000|00000000|
1578 1 4 0.0 0.0 0.75000	00000000|00000000|00000000|00000000|
1579 1 5 0.0 0.0 0.75000	00000000|00000000|00000000|00000000|
1580 2 4 0.0 0.0 0.50000	00000000|00000000|00000000|00000000|
1581 2 3 0.0 0.0 0.75000	00000000|00000000|00000000|00000000|
1582 2 4 0.0 0.0 0.75000	00000000|00000000|00000000|00000000|
1583 3 3 0.0 0.0 0.50000	00000000|00000000|00000000|00000000|
1584 2 2 0.0 0.0 0.50000	00000000|00000000|00000000|00000000|
1585 2 3 0.0 0.0 0.50000	00000000|00000000|00000000|00000000|
1586 3 2 0.0 0.0 0.25000	00000000|00000000|00000000|00000000|
1587 2 3 0.0 0.0 0.50000	00000000|00000000|00000000|00000000|
1588 2 4 0.0 0.0 0.50000	00000000|00000000|00000000|00000000|
1589 3 3 0.0 0.0 0.25000	00000000|00000000|00000000|00000000|
1590 3 2 0.0 0.0 0.50000	00000000|00000000|00000000|00000000|
1591 3 3 0.0 0.0 0.50000	00000000|00000000|00000000|00000000|
1592 4 2 0.0 0.0 0.25000	00000000|00000000|00000000|00000000|
1593 2 1 0.0 0.0 0.75000	00000000|00000000|00000000|00000000|
1594 2 2 0.0 0.0 0.75000	00000000|00000000|00000000|00000000|
1595 3 1 0.0 0.0 0.50000	00000000|00000000|00000000|00000000|
1596 2 2 0.0 0.0 0.75000	00000000|00000000|00000000|00000000|
1597 2 3 0.0 0.0 0.75000	00000000|00000000|00000000|00000000|
1598 3 2 0.0 0.0 0.50000	00000000|00000000|00000000|00000000|
1599 3 1 0.0 0.0 0.75000	00000000|00000000|00000000|00000000|
1600 3 2 0.0 0.0 0.75000	00000000|00000000|00000000|00000000|
1601 4 1 0.0 0.0 0.50000	00000000|00000000|00000000|00000000|
1602 2 2 0.0 0.0 0.75000	00000000|00000000|00000000|00000000|
1603 2 3 0.0 0.0 0.75000	00000000|00000000|00000000|00000000|
1604 3 2 0.0 0.0 0.50000	00000000|00000000|00000000|00000000|
1605 2 3 0.0 0.0 0.75000	00000000|00000000|00000000|00000000|
1606 2 4 0.0 0.0 0.75000	00000000|00000000|00000000|00000000|
1607 3 3 0.0 0.0 0.50000	00000000|00000000|00000000|00000000|
1608 3 2 0.0 0.0 0.75000	00000000|00000000|00000000|00000000|
1609 3 3 0.0 0.0 0.75000	00000000|00000000|00000000|00000000|
1610 4 2 0.0 0.0 0.50000	00000000|00000000|00000000|00000000|
1611 3 1 0.0 0.0 0.50000	00000000|00000000|00000000|00000000|
1612 3 2 0.0 0.0 0.50000	00000000|00000000|00000000|00000000|
1613 4 1 0.0 0.0 0.25000	00000000|00000000|00000000|00000000|
1614 3 2 0.0 0.0 0.50000	00000000|00000000|00000000|00000000|
1615 3 3 0.0 0.0 0.50000	00000000|00000000|00000000|00000000|
1616 4 2 0.0 0.0 0.25000	00000000|00000000|00000000|00000000|
1617 4 1 0.0 0.0 0.50000	00000000|00000000|00000000|00000000|
1618 4 2 0.0 0.0 0.50000	00000000|00000000|00000000|00000000|
1619 5 1 0.0 0.0 0.25000	00000000|00000000|00000000|00000000|
1620 2 0 0.0 0.0 0.75000	00000000|00000000|00000000|00000000|
1621 2 1 0.0 0.0 0.75000	00000000|00000000|00000000|00000000|
1622 3 0 0.0 0.0 0.50000	00000000|00000000|00000000|00000000|
1623 2 1 0.0 0.0 0.75000	00000000|00000000|00000000|00000000|
1624 2 2 0.0 0.0 0.75000	00000000|00000000|00000000|00000000|
1625 3 1 0.0 0.0 0.50000	00000000|00000000|00000000|00000000|
1626 3 0 0.0 0.0 0.75000	00000000|00000000|00000000|00000000|
1627 3 1 0.0 0.0 0.75000	00000000|00000000|00000000|00000000|
1628 4 0 0.0 0.0 0.50000	00000000|00000000|00000000|00000000|
1629 2 1 0.0 0.0 0.75000	00000000|00000000|00000000|00000000|
1630 2 2 0.0 0.0 0.75000	00000000|00000000|00000000|00000000|
1631 3 1 0.0 0.0 0.50000	00000000|00000000|00000000|00000000|
1632 2 2 0.0 0.0 0.75000	00000000|00000000|00000000|00000000|
1633 2 3 0.0 0.0 0.75000	00000000|00000000|00000000|00000000|
1634 3 2 0.0 0.0 0.50000	00000000|00000000|00000000|00000000|
1635 3 1 0.0 0.0 0.75000	00000000|00000000|00000000|00000000|
1636 3 2 0.0 0.0 0.75000	00000000|00000000|00000000|00000000|
1637 4 1 0.0 0.0 0.50000	00000000|00000000|00000000|00000000|
1638 3 0 0.0 0.0 0.50000	00000000|00000000|00000000|00000000|
1639 3 1 0.0 0.0 0.50000	00000000|00000000|00000000|00000000|
1640 4 0 0.0 0.0 0.25000	00000000|00000000|00000000|00000000|
1641 3 1 0.0 0.0 0.50000	00000000|00000000|00000000|00000000|
1642 3 2 0.0 0.0 0.50000	00000000|00000000|00000000|00000000|
1643 4 1 0.0 0.0 0.25000	00000000|00000000|00000000|00000000|
1644 4 0 0.0 0.0 0.50000	00000000|00000000|00000000|00000000|
1645 4 1 0.0 0.0 0.50000	00000000|00000000|00000000|00000000|
1646 5 0 0.0 0.0 0.25000	00000000|00000000|00000000|00000000|
1647 2 1 0.0 0.0 0.75000	00000000|00000000|00000000|00000000|
1648 2 2 0.0 0.0 0.75000	00000000|00000000|00000000|00000000|
1649 3 1 0.0 0.0 0.50000	00000000|00000000|00000000|00000000|
1650 2 2 0.0 0.0 0.75000	00000000|00000000|00000000|00000000|
1651 2 3 0.0 0.0 0.75000	00000000|00000000|00000000|00000000|
1652 3 2 0.0 0.0 0.50000	00000000|00000000|00000000|00000000|
1653 3 1 0.0 0.0 0.75000	00000000|00000000|00000000|00000000|
1654 3 2 0.0 0.0 0.75000	00000000|00000000|00000000|00000000|
1655 4 1 0.0 0.0 0.50000	00000000|00000000|00000000|00000000|
1656 2 2 0.0 0.0 0.75000	00000000|00000000|00000000|00000000|
1657 2 3 0.0 0.0 0.75000	00000000|00000000|00000000|00000000|
1658 3 2 0.0 0.0 0.50000	00000000|00000000|00000000|00000000|
1659 2 3 0.0 0.0 0.75000	00000000|00000000|00000000|00000000|
1660 2 4 0.0 0.0 0.75000	00000000|00000000|00000000|00000000|
1661 3 3 0.0 0.0 0.50000	00000000|00000000|00000000|00000000|
1662 3 2 0.0 0.0 0.75000	00000000|00000000|00000000|00000000|
1663 3 3 0.0 0.0 0.75000	00000000|00000000|00000000|00000000|
1664 4 2 0.0 0.0 0.50000	00000000|00000000|00000000|00000000|
1665 3 1 0.0 0.0 0.50000	00000000|00000000|00000000|00000000|
1666 3 2 0.0 0.0 0.50000	00000000|00000000|00000000|00000000|
1667 4 1 0.0 0.0 0.25000	00000000|00000000|00000000|00000000|
1668 3 2 0.0 0.0 0.50000	00000000|00000000|00000000|00000000|
1669 3 3 0.0 0.0 0.50000	00000000|00000000|00000000|00000000|
1670 4 2 0.0 0.0 0.25000	00000000|00000000|00000000|00000000|
1671 4 1 0.0 0.0 0.50000	00000000|00000000|00000000|00000000|
1672 4 2 0.0 0.0 0.50000	00000000|00000000|00000000|00000000|
1673 5 1 0.0 0.0 0.25000	00000000|00000000|00000000|00000000|
1674 3 0 0.0 0.0 0.75000	00000000|00000000|00000000|00000000|
1675 3 1 0.0 0.0 0.75000	00000000|00000000|00000000|00000000|
1676 4 0 0.0 0.0 0.50000	00000000|00000000|00000000|00000000|
1677 3 1 0.0 0.0 0.75000	00000000|00000000|00000000|00000000|
1678 3 2 0.0 0.0 0.75000	00000000|00000000|00000000|00000000|
1679 4 1 0.0 0.0 0.50000	00000000|00000000|00000000|00000000|
1680 4 0 0.0 0.0 0.75000	00000000|00000000|00000000|00000000|
1681 4 1 0.0 0.0 0.75000	00000000|00000000|00000000|00000000|
1682 5 0 0.0 0.0 0.50000	00000000|00000000|00000000|00000000|
1683 3 1 0.0 0.0 0.75000	00000000|00000000|00000000|00000000|
1684 3 2 0.0 0.0 0.75000	00000000|00000000|00000000|00000000|
1685 4 1 0.0 0.0 0.50000	00000000|00000000|00000000|00000000|
1686 3 2 0.0 0.0 0.75000	00000000|00000000|00000000|00000000|
1687 3 3 0.0 0.0 0.75000	00000000|00000000|00000000|00000000|
1688 4 2 0.0 0.0 0.50000	00000000|00000000|00000000|00000000|
1689 4 1 0.0 0.0 0.75000	00000000|00000000|00000000|00000000|
1690 4 2 0.0 0.0 0.75000	00000000|00000000|00000000|00000000|
1691 5 1 0.0 0.0 0.50000	00000000|00000000|00000000|00000000|
1692 4 0 0.0 0.0 0.50000	00000000|00000000|00000000|00000000|
1693 4 1 0.0 0.0 0.50000	00000000|00000000|00000000|00000000|
1694 5 0 0.0 0.0 0.25000	00000000|00000000|00000000|00000000|
1695 4 1 0.0 0.0 0.50000	00000000|00000000|00000000|00000000|
1696 4 2 0.0 0.0 0.50000	00000000|00000000|00000000|00000000|
1697 5 1 0.0 0.0 0.25000	00000000|00000000|00000000|00000000|
1698 5 0 0.0 0.0 0.50000	00000000|00000000|00000000|00000000|
1699 5 1 0.0 0.0 0.50000	00000000|00000000|00000000|00000000|
1700 6 0 0.0 0.0 0.25000	00000000|00000000|00000000|00000000|
1701 1 1 0.0 0.0 0.75000	00000000|00000000|00000000|00000000|
1702 1 2 0.0 0.0 0.75000	00000000|00000000|00000000|00000000|
1703 2 1 0.0 0.0 0.50000	00000000|00000000|00000000|00000000|
1704 1 2 0.0 0.0 0.75000	00000000|00000000|00000000|00000000|
1705 1 3 0.0 0.0 0.75000	00000000|00000000|00000000|00000000|
1706 2 2 0.0 0.0 0.50000	00000000|00000000|00000000|00000000|
1707 2 1 0.0 0.0 0.75000	00000000|00000000|00000000|00000000|
1708 2 2 0.0 0.0 0.75000	00000000|00000000|00000000|00000000|
1709 3 1 0.0 0.0 0.50000	00000000|00000000|00000000|00000000|
1710 1 2 0.0 0.0 0.75000	00000000|00000000|00000000|00000000|
1711 1 3 0.0 0.0 0.75000	00000000|00000000|00000000|00000000|
1712 2 2 0.0 0.0 0.50000	00000000|00000000|00000000|00000000|
1713 1 3 0.0 0.0 0.75000	00000000|00000000|00000000|00000000|
1714 1 4 0.0 0.0 0.75000	00000000|00000000|00000000|00000000|
1715 2 3 0.0 0.0 0.50000	00000000|00000000|00000000|00000000|
1716 2 2 0.0 0.0 0.75000	00000000|00000000|00000000|00000000|
1717 2 3 0.0 0.0 0.75000	00000000|00000000|00000000|00000000|
1718 3 2 0.0 0.0 0.50000	00000000|00000000|00000000|00000000|
1719 2 1 0.0 0.0 0.50000	00000000|00000000|00000000|00000000|
1720 2 2 0.0 0.0 0.50000	00000000|00000000|00000000|00000000|
1721 3 1 0.0 0.0 0.25000	00000000|00000000|00000000|00000000|
1722 2 2 0.0 0.0 0.50000	00000000|00000000|00000000|00000000|
1723 2 3 0.0 0.0 0.50000	00000000|00000000|00000000|00000000|
1724 3 2 0.0 0.0 0.25000	00000000|00000000|00000000|00000000|
1725 3 1 0.0 0.0 0.50000	00000000|00000000|00000000|00000000|
1726 3 2 0.0 0.0 0.50000	00000000|00000000|00000000|00000000|
1727 4 1 0.0 0.0 0.25000	00000000|00000000|00000000|00000000|
1728 1 2 0.0 0.0 0.75000	00000000|00000000|00000000|00000000|
1729 1 3 0.0 0.0 0.75000	00000000|00000000|00000000|00000000|
1730 2 2 0.0 0.0 0.50000	00000000|00000000|00000000|00000000|
1731 1 3 0.0 0.0 0.75000	00000000|00000000|00000000|00000000|
1732 1 4 0.0 0.0 0.75000	00000000|00000000|00000000|00000000|
1733 2 3 0.0 0.0 0.50000	00000000|00000000|00000000|00000000|
1734 2 2 0.0 0.0 0.75000	00000000|00000000|00000000|00000000|
1735 2 3 0.0 0.0 0.75000	00000000|00000000|00000000|00000000|
1736 3 2 0.0 0.0 0.50000	00000000|00000000|00000000|00000000|
1737 1 3 0.0 0.0 0.75000	00000000|00000000|00000000|00000000|
1738 1 4 0.0 0.0 0.75000	00000000|00000000|00000000|00000000|
1739 2 3 0.0 0.0 0.50000	00000000|00000000|00000000|00000000|
1740 1 4 0.0 0.0 0.75000	00000000|00000000|00000000|00000000|
1741 1 5 0.0 0.0 0.75000	00000000|00000000|00000000|00000000|
1742 2 4 0.0 0.0 0.50000	00000000|00000000|00000000|00000000|
1743 2 3 0.0 0.0 0.75000	00000000|00000000|00000000|00000000|
1744 2 4 0.0 0.0 0.75000	00000000|00000000|00000000|00000000|
1745 3 3 0.0 0.0 0.50000	00000000|00000000|00000000|00000000|
1746 2 2 0.0 0.0 0.50000	00000000|00000000|00000000|00000000|
1747 2 3 0.0 0.0 0.50000	00000000|00000000|00000000|00000000|
1748 3 2 0.0 0.0 0.25000	00000000|00000000|00000000|00000000|
1749 2 3 0.0 0.0 0.50000	00000000|00000000|00000000|00000000|
1750 2 4 0.0 0.0 0.50000	00000000|00000000|00000000|00000000|
1751 3 3 0.0 0.0 0.25000	00000000|00000000|00000000|00000000|
1752 3 2 0.0 0.0 0.50000	00000000|00000000|00000000|00000000|
1753 3 3 0.0 0.0 0.50000	00000000|00000000|00000000|00000000|
1754 4 2 0.0 0.0 0.25000	00000000|00000000|00000000|00000000|
1755 2 1 0.0 0.0 0.75000	00000000|00000000|00000000|00000000|
1756 2 2 0.0 0.0 0.75000	00000000|00000000|00000000|00000000|
1757 3 1 0.0 0.0 0.50000	00000000|00000000|00000000|00000000|
1758 2 2 0.0 0.0 0.75000	00000000|00000000|00000000|00000000|
1759 2 3 0.0 0.0 0.75000	00000000|00000000|00000000|00000000|
1760 3 2 0.0 0.0 0.50000	00000000|00000000|00000000|00000000|
1761 3 1 0.0 0.0 0.75000	00000000|00000000|00000000|00000000|
1762 3 2 0.0 0.0 0.75000	00000000|00000000|00000000|00000000|
1763 4 1 0.0 0.0 0.50000	00000000|00000000|00000000|00000000|
1764 2 2 0.0 0.0 0.75000	00000000|00000000|00000000|00000000|
1765 2 3 0.0 0.0 0.75000	00000000|00000000|00000000|00000000|
1766 3 2 0.0 0.0 0.50000	00000000|00000000|00000000|00000000|
1767 2 3 0.0 0.0 0.75000	00000000|00000000|00000000|00000000|
1768 2 4 0.0 0.0 0.75000	00000000|00000000|00000000|00000000|
1769 3 3 0.0 0.0 0.50000	00000000|00000000|00000000|00000000|
1770 3 2 0.0 0.0 0.75000	00000000|00000000|00000000|00000000|
1771 3 3 0.0 0.0 0.75000	00000000|00000000|00000000|00000000|
1772 4 2 0.0 0.0 0.50000	00000000|00000000|00000000|00000000|
1773 3 1 0.0 0.0 0.50000	00000000|00000000|00000000|00000000|
1774 3 2 0.0 0.0 0.50000	00000000|00000000|00000000|00000000|
1775 4 1 0.0 0.0 0.25000	00000000|00000000|00000000|00000000|
1776 3 2 0.0 0.0 0.50000	00000000|00000000|00000000|00000000|
1777 3 3 0.0 0.0 0.50000	00000000|00000000|00000000|00000000|
1778 4 2 0.0 0.0 0.25000	00000000|00000000|00000000|00000000|
1779 4 1 0.0 0.0 0.50000	00000000|00000000|00000000|00000000|
1780 4 2 0.0 0.0 0.50000	00000000|00000000|00000000|00000000|
1781 5 1 0.0 0.0 0.25000	00000000|00000000|00000000|00000000|
1782 1 2 0.0 0.0 0.75000	00000000|00000000|00000000|00000000|
1783 1 3 0.0 0.0 0.75000	00000000|00000000|00000000|00000000|
1784 2 2 0.0 0.0 0.50000	00000000|00000000|00000000|00000000|
1785 1 3 0.0 0.0 0.75000	00000000|00000000|00000000|00000000|
1786 1 4 0.0 0.0 0.75000	00000000|00000000|00000000|00000000|
1787 2 3 0.0 0.0 0.50000	00000000|00000000|00000000|00000000|
1788 2 2 0.0 0.0 0.75000	00000000|00000000|00000000|00000000|
1789 2 3 0.0 0.0 0.75000	00000000|00000000|00000000|00000000|
1790 3 2 0.0 0.0 0.50000	00000000|00000000|00000000|00000000|
1791 1 3 0.0 0.0 0.75000	00000000|00000000|00000000|00000000|
1792 1 4 0.0 0.0 0.75000	00000000|00000000|00000000|00000000|
1793 2 3 0.0 0.0 0.50000	00000000|00000000|00000000|00000000|
1794 1 4 0.0 0.0 0.75000	00000000|00000000|00000000|00000000|
1795 1 5 0.0 0.0 0.75000	00000000|00000000|00000000|00000000|
1796 2 4 0.0 0.0 0.50000	00000000|00000000|00000000|00000000|
1797 2 3 0.0 0.0 0.75000	00000000|00000000|00000000|00000000|
1798 2 4 0.0 0.0 0.75000	00000000|00000000|00000000|00000000|
1799 3 3 0.0 0.0 0.50000	00000000|00000000|00000000|00000000|
1800 2 2 0.0 0.0 0.50000	00000000|00000000|00000000|00000000|
1801 2 3 0.0 0.0 0.50000	00000000|00000000|00000000|00000000|
1802 3 2 0.0 0.0 0.25000	00000000|00000000|00000000|00000000|
1803 2 3 0.0 0.0 0.50000	00000000|00000000|00000000|00000000|
1804 2 4 0.0 0.0 0.50000	00000000|00000000|00000000|00000000|
1805 3 3 0.0 0.0 0.25000	00000000|00000000|00000000|00000000|
1806 3 2 0.0 0.0 0.50000	00000000|00000000|00000000|00000000|
1807 3 3 0.0 0.0 0.50000	00000000|00000000|00000000|00000000|
1808 4 2 0.0 0.0 0.25000	00000000|00000000|00000000|00000000|
1809 1 3 0.0 0.0 0.75000	00000000|00000000|00000000|00000000|
1810 1 4 0.0 0.0 0.75000	00000000|00000000|00000000|00000000|
1811 2 3 0.0 0.0 0.50000	00000000|00000000|00000000|00000000|
1812 1 4 0.0 0.0 0.75000	00000000|00000000|00000000|00000000|
1813 1 5 0.0 0.0 0.75000	00000000|00000000|00000000|00000000|
1814 2 4 0.0 0.0 0.50000	00000000|00000000|00000000|00000000|
1815 2 3 0.0 0.0 0.75000	00000000|00000000|00000000|00000000|
1816 2 4 0.0 0.0 0.75000	00000000|00000000|00000000|00000000|
1817 3 3 0.0 0.0 0.50000	00000000|00000000|00000000|00000000|
1818 1 4 0.0 0.0 0.75000	00000000|00000000|00000000|00000000|
1819 1 5 0.0 0.0 0.75000	00000000|00000000|00000000|00000000|
1820 2 4 0.0 0.0 0.50000	00000000|00000000|00000000|00000000|
1821 1 5 0.0 0.0 0.75000	00000000|00000000|00000000|00000000|
1822 1 6 0.0 0.0 0.75000	00000000|00000000|00000000|00000000|
1823 2 5 0.0 0.0 0.50000	00000000|00000000|00000000|00000000|
1824 2 4 0.0 0.0 0.75000	00000000|00000000|00000000|00000000|
1825 2 5 0.0 0.0 0.75000	00000000|00000000|00000000|00000000|
1826 3 4 0.0 0.0 0.50000	00000000|00000000|00000000|00000000|
1827 2 3 0.0 0.0 0.50000	00000000|00000000|00000000|00000000|
1828 2 4 0.0 0.0 0.50000	00000000|00000000|00000000|00000000|
1829 3 3 0.0 0.0 0.25000	00000000|00000000|00000000|00000000|
1830 2 4 0.0 0.0 0.50000	00000000|00000000|00000000|00000000|
1831 2 5 0.0 0.0 0.50000	00000000|00000000|00000000|00000000|
1832 3 4 0.0 0.0 0.25000	00000000|00000000|00000000|00000000|
1833 3 3 0.0 0.0 0.50000	00000000|00000000|00000000|00000000|
1834 3 4 0.0 0.0 0.50000	00000000|00000000|00000000|00000000|
1835 4 3 0.0 0.0 0.25000	00000000|00000000|00000000|00000000|
1836 2 2 0.0 0.0 0.75000	00000000|00000000|00000000|00000000|
1837 2 3 0.0 0.0 0.75000	00000000|00000000|00000000|00000000|
1838 3 2 0.0 0.0 0.50000	00000000|00000000|00000000|00000000|
1839 2 3 0.0 0.0 0.75000	00000000|00000000|00000000|00000000|
1840 2 4 0.0 0.0 0.75000	00000000|00000000|00000000|00000000|
1841 3 3 0.0 0.0 0.50000	00000000|00000000|00000000|00000000|
1842 3 2 0.0 0.0 0.75000	00000000|00000000|00000000|00000000|
1843 3 3 0.0 0.0 0.75000	00000000|00000000|00000000|00000000|
1844 4 2 0.0 0.0 0.50000	00000000|00000000|00000000|00000000|
1845 2 3 0.0 0.0 0.75000	00000000|00000000|00000000|00000000|
1846 2 4 0.0 0.0 0.75000	00000000|00000000|00000000|00000000|
1847 3 3 0.0 0.0 0.50000	00000000|00000000|00000000|00000000|
1848 2 4 0.0 0.0 0.75000	00000000|00000000|00000000|00000000|
1849 2 5 0.0 0.0 0.75000	00000000|00000000|00000000|00000000|
1850 3 4 0.0 0.0 0.50000	00000000|00000000|00000000|00000000|
1851 3 3 0.0 0.0 0.75000	00000000|00000000|00000000|00000000|
1852 3 4 0.0 0.0 0.75000	00000000|00000000|00000000|00000000|
1853 4 3 0.0 0.0 0.50000	00000000|00000000|00000000|00000000|
1854 3 2 0.0 0.0 0.50000	00000000|00000000|00000000|00000000|
1855 3 3 0.0 0.0 0.50000	00000000|00000000|00000000|00000000|
1856 4 2 0.0 0.0 0.25000	00000000|00000000|00000000|00000000|
1857 3 3 0.0 0.0 0.50000	00000000|00000000|00000000|00000000|
1858 3 4 0.0 0.0 0.50000	00000000|00000000|00000000|00000000|
1859 4 3 0.0 0.0 0.25000	00000000|00000000|00000000|00000000|
1860 4 2 0.0 0.0 0.50000	00000000|00000000|00000000|00000000|
1861 4 3 0.0 0.0 0.50000	00000000|00000000|00000000|00000000|
1862 5 2 0.0 0.0 0.25000	00000000|00000000|00000000|00000000|
1863 2 1 0.0 0.0 0.75000	00000000|00000000|00000000|00000000|
1864 2 2 0.0 0.0 0.75000	00000000|00000000|00000000|00000000|
1865 3 1 0.0 0.0 0.50000	00000000|00000000|00000000|00000000|
1866 2 2 0.0 0.0 0.75000	00000000|00000000|00000000|00000000|
1867 2 3 0.0 0.0 0.75000	00000000|00000000|00000000|00000000|
1868 3 2 0.0 0.0 0.50000	00000000|00000000|00000000|00000000|
1869 3 1 0.0 0.0 0.75000	00000000|00000000|00000000|00000000|
1870 3 2 0.0 0.0 0.75000	00000000|00000000|00000000|00000000|
1871 4 1 0.0 0.0 0.50000	00000000|00000000|00000000|00000000|
1872 2 2 0.0 0.0 0.75000	00000000|00000000|00000000|00000000|
1873 2 3 0.0 0.0 0.75000	00000000|00000000|00000000|00000000|
1874 3 2 0.0 0.0 0.50000	00000000|00000000|00000000|00000000|
1875 2 3 0.0 0.0 0.75000	00000000|00000000|00000000|00000000|
1876 2 4 0.0 0.0 0.75000	00000000|00000000|00000000|00000000|
1877 3 3 0.0 0.0 0.50000	00000000|00000000|00000000|00000000|
1878 3 2 0.0 0.0 0.75000	00000000|00000000|00000000|00000000|
1879 3 3 0.0 0.0 0.75000	00000000|00000000|00000000|00000000|
1880 4 2 0.0 0.0 0.50000	00000000|00000000|00000000|00000000|
1881 3 1 0.0 0.0 0.50000	00000000|00000000|00000000|00000000|
1882 3 2 0.0 0.0 0.50000	00000000|00000000|00000000|00000000|
1883 4 1 0.0 0.0 0.25000	00000000|00000000|00000000|00000000|
1884 3 2 0.0 0.0 0.50000	00000000|00000000|00000000|00000000|
1885 3 3 0.0 0.0 0.50000	00000000|00000000|00000000|00000000|
1886 4 2 0.0 0.0 0.25000	00000000|00000000|00000000|00000000|
1887 4 1 0.0 0.0 0.50000	00000000|00000000|00000000|00000000|
1888 4 2 0.0 0.0 0.50000	00000000|00000000|00000000|00000000|
1889 5 1 0.0 0.0 0.25000	00000000|00000000|00000000|00000000|
1890 2 2 0.0 0.0 0.75000	00000000|00000000|00000000|00000000|
1891 2 3 0.0 0.0 0.75000	00000000|00000000|00000000|00000000|
1892 3 2 0.0 0.0 0.50000	00000000|00000000|00000000|00000000|
1893 2 3 0.0 0.0 0.75000	00000000|00000000|00000000|00000000|
1894 2 4 0.0 0.0 0.75000	00000000|00000000|00000000|00000000|
1895 3 3 0.0 0.0 0.50000	00000000|00000000|00000000|00000000|
1896 3 2 0.0 0.0 0.75000	00000000|00000000|00000000|00000000|
1897 3 3 0.0 0.0 0.75000	00000000|00000000|00000000|00000000|
1898 4 2 0.0 0.0 0.50000	00000000|00000000|00000000|00000000|
1899 2 3 0.0 0.0 0.75000	00000000|00000000|00000000|00000000|
1900 2 4 0.0 0.0 0.75000	00000000|00000000|00000000|00000000|
1901 3 3 0.0 0.0 0.50000	00000000|00000000|00000000|00000000|
1902 2 4 0.0 0.0 0.75000	00000000|00000000|00000000|00000000|
1903 2 5 0.0 0.0 0.75000	00000000|00000000|00000000|00000000|
1904 3 4 0.0 0.0 0.50000	00000000|00000000|00000000|00000000|
1905 3 3 0.0 0.0 0.75000	00000000|00000000|00000000|00000000|
1906 3 4 0.0 0.0 0.75000	00000000|00000000|00000000|00000000|
1907 4 3 0.0 0.0 0.50000	00000000|00000000|00000000|00000000|
1908 3 2 0.0 0.0 0.50000	00000000|00000000|00000000|00000000|
1909 3 3 0.0 0.0 0.50000	00000000|00000000|00000000|00000000|
1910 4 2 0.0 0.0 0.25000	00000000|00000000|00000000|00000000|
1911 3 3 0.0 0.0 0.50000	00000000|00000000|00000000|00000000|
1912 3 4 0.0 0.0 0.50000	00000000|00000000|00000000|00000000|
1913 4 3 0.0 0.0 0.25000	00000000|00000000|00000000|00000000|
1914 4 2 0.0 0.0 0.50000	00000000|00000000|00000000|00000000|
1915 4 3 0.0 0.0 0.50000	00000000|00000000|00000000|00000000|
1916 5 2 0.0 0.0 0.25000	00000000|00000000|00000000|00000000|
1917 3 1 0.0 0.0 0.75000	00000000|00000000|00000000|00000000|
1918 3 2 0.0 0.0 0.75000	00000000|00000000|00000000|00000000|
1919 4 1 0.0 0.0 0.50000	00000000|00000000|00000000|00000000|
1920 3 2 0.0 0.0 0.75000	00000000|00000000|00000000|00000000|
1921 3 3 0.0 0.0 0.75000	00000000|00000000|00000000|00000000|
1922 4 2 0.0 0.0 0.50000	00000000|00000000|00000000|00000000|
1923 4 1 0.0 0.0 0.75000	00000000|00000000|00000000|00000000|
1924 4 2 0.0 0.0 0.75000	00000000|00000000|00000000|00000000|
1925 5 1 0.0 0.0 0.50000	00000000|00000000|00000000|00000000|
1926 3 2 0.0 0.0 0.75000	00000000|00000000|00000000|00000000|
1927 3 3 0.0 0.0 0.75000	00000000|00000000|00000000|00000000|
1928 4 2 0.0 0.0 0.50000	00000000|00000000|00000000|00000000|
1929 3 3 0.0 0.0 0.75000	00000000|00000000|00000000|00000000|
1930 3 4 0.0 0.0 0.75000	00000000|00000000|00000000|00000000|
1931 4 3 0.0 0.0 0.50000	00000000|00000000|00000000|00000000|
1932 4 2 0.0 0.0 0.75000	00000000|00000000|00000000|00000000|
1933 4 3 0.0 0.0 0.75000	00000000|00000000|00000000|00000000|
1934 5 2 0.0 0.0 0.50000	00000000|00000000|00000000|00000000|
1935 4 1 0.0 0.0 0.50000	00000000|00000000|00000000|00000000|
1936 4 2 0.0 0.0 0.50000	00000000|00000000|00000000|00000000|
1937 5 1 0.0 0.0 0.25000	00000000|00000000|00000000|00000000|
1938 4 2 0.0 0.0 0.50000	00000000|00000000|00000000|00000000|
1939 4 3 0.0 0.0 0.50000	00000000|00000000|00000000|00000000|
1940 5 2 0.0 0.0 0.25000	00000000|00000000|00000000|00000000|
1941 5 1 0.0 0.0 0.50000	00000000|00000000|00000000|00000000|
1942 5 2 0.0 0.0 0.50000	00000000|00000000|00000000|00000000|
1943 6 1 0.0 0.0 0.25000	00000000|00000000|00000000|00000000|
1944 2 0 0.0 0.0 0.75000	00000000|00000000|00000000|00000000|
1945 2 1 0.0 0.0 0.75000	00000000|00000000|00000000|00000000|
1946 3 0 0.0 0.0 0.50000	00000000|00000000|00000000|00000000|
1947 2 1 0.0 0.0 0.75000	00000000|00000000|00000000|00000000|
1948 2 2 0.0 0.0 0.75000	00000000|00000000|00000000|00000000|
1949 3 1 0.0 0.0 0.50000	00000000|00000000|00000000|00000000|
1950 3 0 0.0 0.0 0.75000	00000000|00000000|00000000|00000000|
1951 3 1 0.0 0.0 0.75000	00000000|00000000|00000000|00000000|
1952 4 0 0.0 0.0 0.50000	00000000|00000000|00000000|00000000|
1953 2 1 0.0 0.0 0.75000	00000000|00000000|00000000|00000000|
1954 2 2 0.0 0.0 0.75000	00000000|00000000|00000000|00000000|
1955 3 1 0.0 0.0 0.50000	00000000|00000000|00000000|00000000|
1956 2 2 0.0 0.0 0.75000	00000000|00000000|00000000|00000000|
1957 2 3 0.0 0.0 0.75000	00000000|00000000|00000000|00000000|
1958 3 2 0.0 0.0 0.50000	00000000|00000000|00000000|00000000|
1959 3 1 0.0 0.0 0.75000	00000000|00000000|00000000|00000000|
1960 3 2 0.0 0.0 0.75000	00000000|00000000|00000000|00000000|
1961 4 1 0.0 0.0 0.50000	00000000|00000000|00000000|00000000|
1962 3 0 0.0 0.0 0.50000	00000000|00000000|00000000|00000000|
1963 3 1 0.0 0.0 0.50000	00000000|00000000|00000000|00000000|
1964 4 0 0.0 0.0 0.25000	00000000|00000000|00000000|00000000|
1965 3 1 0.0 0.0 0.50000	00000000|00000000|00000000|00000000|
1966 3 2 0.0 0.0 0.50000	00000000|00000000|00000000|00000000|
1967 4 1 0.0 0.0 0.25000	00000000|00000000|00000000|00000000|
1968 4 0 0.0 0.0 0.50000	00000000|00000000|00000000|00000000|
1969 4 1 0.0 0.0 0.50000	00000000|00000000|00000000|00000000|
1970 5 0 0.0 0.0 0.25000	00000000|00000000|00000000|00000000|
1971 2 1 0.0 0.0 0.75000	00000000|00000000|00000000|00000000|
1972 2 2 0.0 0.0 0.75000	00000000|00000000|00000000|00000000|
1973 3 1 0.0 0.0 0.50000	00000000|00000000|00000000|00000000|
1974 2 2 0.0 0.0 0.75000	00000000|00000000|00000000|00000000|
1975 2 3 0.0 0.0 0.75000	00000000|00000000|00000000|00000000|
1976 3 2 0.0 0.0 0.50000	00000000|00000000|00000000|00000000|
1977 3 1 0.0 0.0 0.75000	00000000|00000000|00000000|00000000|
1978 3 2 0.0 0.0 0.75000	00000000|00000000|00000000|00000000|
1979 4 1 0.0 0.0 0.50000	00000000|00000000|00000000|00000000|
1980 2 2 0.0 0.0 0.75000	00000000|00000000|00000000|00000000|
1981 2 3 0.0 0.0 0.75000	00000000|00000000|00000000|00000000|
1982 3 2 0.0 0.0 0.50000	00000000|00000000|00000000|00000000|
1983 2 3 0.0 0.0 0.75000	00000000|00000000|00000000|00000000|
1984 2 4 0.0 0.0 0.75000	00000000|00000000|00000000|00000000|
1985 3 3 0.0 0.0 0.50000	00000000|00000000|00000000|00000000|
1986 3 2 0.0 0.0 0.75000	00000000|00000000|00000000|00000000|
1987 3 3 0.0 0.0 0.75000	00000000|00000000|00000000|00000000|
1988 4 2 0.0 0.0 0.50000	00000000|00000000|00000000|00000000|
1989 3 1 0.0 0.0 0.50000	00000000|00000000|00000000|00000000|
1990 3 2 0.0 0.0 0.50000	00000000|00000000|00000000|00000000|
1991 4 1 0.0 0.0 0.25000	00000000|00000000|00000000|00000000|
1992 3 2 0.0 0.0 0.50000	00000000|00000000|00000000|00000000|
1993 3 3 0.0 0.0 0.50000	00000000|00000000|00000000|00000000|
1994 4 2 0.0 0.0 0.25000	00000000|00000000|00000000|00000000|
1995 4 1 0.0 0.0 0.50000	00000000|00000000|00000000|00000000|
1996 4 2 0.0 0.0 0.50000	00000000|00000000|00000000|00000000|
1997 5 1 0.0 0.0 0.25000	00000000|00000000|00000000|00000000|
1998 3 0 0.0 0.0 0.75000	00000000|00000000|00000000|00000000|
1999 3 1 0.0 0.0 0.75000	00000000|00000000|00000000|00000000|
[truncated: 403,909 more rows]
